# Supplementary material for: The Role of BAG3 Protein Interactions in Cardiomyopathies
Source: Int J Mol Sci. 2024 Oct 21;25(20):11308. doi: 10.3390/ijms252011308 (PMC11605229; doi:10.3390/ijms252011308)
Supplement: Supplementary file 1 [file ijms-25-11308-s001.zip]

Archive with 5 entries (5 files):
- supplementaryFigs.pdf
- TableS1GO.xlsx
- TableS2kegg.xlsx
- TableS3reactome.xlsx
- TableS4.xlsx
