# Supplementary material for: The Role of BAG3 Protein Interactions in Cardiomyopathies
Source: Int J Mol Sci. 2024 Oct 21;25(20):11308. doi: 10.3390/ijms252011308 (PMC11605229; doi:10.3390/ijms252011308)
Supplement: Supplementary file 1 [file ijms-25-11308-s001.zip › TableS1GO.xlsx]

## Sheet: Sheet1
NAME	SIZE	idiopathic_NES	FDR q-val	ischemic_NES	FDR q-val	BAG3 interaction
GOMF_EXTRACELLULAR_MATRIX_STRUCTURAL_CONSTITUENT	137	2.36683	0	2.45525	0
GOBP_COLLAGEN_FIBRIL_ORGANIZATION	55	2.1397	0.000383757	2.16941	0.00231018
GOBP_ATP_SYNTHESIS_COUPLED_ELECTRON_TRANSPORT	69	2.10455	0.00152612	1.6968	0.234517
GOMF_EXTRACELLULAR_MATRIX_STRUCTURAL_CONSTITUENT_CONFERRING_COMPRESSION_RESISTANCE	19	2.0993	0.00152756	2.09986	0.00543478
GOCC_RESPIRASOME	66	2.07769	0.00198071	1.55807	0.368178	NDUFB3,NDUFB6,NDUFV1
GOBP_MITOCHONDRIAL_ELECTRON_TRANSPORT_NADH_TO_UBIQUINONE	36	2.0518	0.00304538	1.65433	0.277097	NDUFB3,NDUFB6,NDUFV1
GOMF_OXIDOREDUCTION_DRIVEN_ACTIVE_TRANSMEMBRANE_TRANSPORTER_ACTIVITY	44	2.02374	0.00361501	1.56112	0.366904
GOBP_PROTON_MOTIVE_FORCE_DRIVEN_ATP_SYNTHESIS	53	2.02964	0.00391478	1.6195	0.31182
GOCC_PROTEIN_FOLDING_CHAPERONE_COMPLEX	34	-2.09579	0.00505105	-2.21262	0.00119341
GOBP_CELLULAR_RESPONSE_TO_CADMIUM_ION	34	-2.11087	0.00756296	-1.88506	0.0506646
GOCC_NADH_DEHYDROGENASE_COMPLEX	32	1.9888	0.00819904	1.57607	0.346495
GOCC_COLLAGEN_CONTAINING_EXTRACELLULAR_MATRIX	351	1.98137	0.00906711	2.0378	0.0101913	ANXA1,ANXA5,HDGF
GOMF_EXTRACELLULAR_MATRIX_STRUCTURAL_CONSTITUENT_CONFERRING_TENSILE_STRENGTH	34	1.97308	0.0101836	2.07617	0.00696331
GOBP_OXIDATIVE_PHOSPHORYLATION	101	1.96563	0.0105367	1.70601	0.229408
GOCC_INNER_MITOCHONDRIAL_MEMBRANE_PROTEIN_COMPLEX	107	1.96092	0.0110643	1.53456	0.386839	DNAJC19,PHB2
GOMF_HEAT_SHOCK_PROTEIN_BINDING	111	-2.04186	0.0185984	-2.13133	0.00303018	EEF1D,HSPA6,TOMM34
GOCC_COMPLEX_OF_COLLAGEN_TRIMERS	19	1.92773	0.0211892	2.0426	0.0111414
GOCC_PRERIBOSOME	81	-2.0045	0.021753	-2.03372	0.0142249
GOBP_CGMP_METABOLIC_PROCESS	17	1.91909	0.0228639	1.81405	0.116513
GOBP_TOOTH_MINERALIZATION	23	1.91441	0.0233341	1.86627	0.0934413
GOBP_TOLL_LIKE_RECEPTOR_SIGNALING_PATHWAY	63	-2.00536	0.0250937	-1.76144	0.112849
GOMF_NADH_DEHYDROGENASE_UBIQUINONE_ACTIVITY	27	1.90301	0.0276902	1.49644	0.448292
GOCC_CYTOCHROME_COMPLEX	26	1.89842	0.0277139	1.47977	0.459867
GOCC_MHC_PROTEIN_COMPLEX	22	1.88589	0.0287541	2.01508	0.0134728
GOBP_CELLULAR_RESPONSE_TO_ZINC_ION	19	-2.00881	0.028836	-1.94185	0.0376861
GOMF_COLLAGEN_BINDING	60	1.88292	0.0290364	1.88725	0.0710527
GOBP_POSITIVE_REGULATION_OF_INFLAMMATORY_RESPONSE	121	-1.96968	0.0294756	-1.65772	0.173622	CASP1,CASP4
GOBP_CELLULAR_RESPONSE_TO_COPPER_ION	21	-1.975	0.0296596	-1.81046	0.0921519
GOCC_OXIDOREDUCTASE_COMPLEX	91	1.88592	0.0301918	1.59687	0.336228	DBT
GOCC_LYSOSOMAL_LUMEN	85	1.88709	0.031217	1.92219	0.0472146	PPT1
GOCC_EXTERNAL_ENCAPSULATING_STRUCTURE	444	1.87449	0.0322088	1.948	0.0411408
GOMF_PROTON_TRANSMEMBRANE_TRANSPORTER_ACTIVITY	123	1.87212	0.0325509	1.45353	0.455674
GOMF_ATP_DEPENDENT_PROTEIN_FOLDING_CHAPERONE	26	-1.97672	0.0326206	-2.0838	0.00518589
GOBP_BRANCHED_CHAIN_AMINO_ACID_METABOLIC_PROCESS	24	1.86509	0.0329663	1.9115	0.0514674	PCCA
GOBP_ELECTRON_TRANSPORT_CHAIN	90	1.86937	0.0331962	1.41363	0.510751	CIAPIN1,DHRS2,NDUFB3,NDUFV1,NQO2
GOBP_ATP_BIOSYNTHETIC_PROCESS	74	1.86555	0.0340278	1.59445	0.330554
GOBP_AEROBIC_RESPIRATION	145	1.85392	0.0376248	1.59858	0.340036	MDH2,NDUFB3,NDUFB6,NDUFV1
GOBP_INTRACELLULAR_ZINC_ION_HOMEOSTASIS	27	-1.9332	0.0393004	-1.89031	0.04943
GOBP_NEGATIVE_REGULATION_OF_SYSTEMIC_ARTERIAL_BLOOD_PRESSURE	18	1.84673	0.0393763	1.67958	0.266735
GOBP_REGULATION_OF_MEMBRANE_REPOLARIZATION	32	1.84701	0.0405241	1.72331	0.201601
GOBP_INTEGRATED_STRESS_RESPONSE_SIGNALING	43	-1.94828	0.0407125	-1.75524	0.116751
GOBP_REGULATION_OF_PROTEIN_LOCALIZATION_TO_NUCLEUS	122	-1.93465	0.0407662	-2.12566	0.00243703	LMNA
GOBP_RIBOSOME_BIOGENESIS	244	-1.94137	0.0422891	-2.02185	0.0164315	C1QBP,EBNA1BP2,PWP1,UTP14A,ZNF622
GOBP_CHAPERONE_MEDIATED_PROTEIN_FOLDING	60	-1.93664	0.0427856	-1.99957	0.0197657
GOBP_BRANCHED_CHAIN_AMINO_ACID_CATABOLIC_PROCESS	19	1.83758	0.0432725	1.84174	0.103352	DBT
GOBP_PRODUCTION_OF_MOLECULAR_MEDIATOR_INVOLVED_IN_INFLAMMATORY_RESPONSE	76	-1.88801	0.0511853	-1.7121	0.142332
GOMF_UNFOLDED_PROTEIN_BINDING	92	-1.91228	0.051572	-2.00962	0.0181264	CCAR2,HSPA6,NAP1L4,NUDC,NUDCD2
GOCC_SMALL_SUBUNIT_PROCESSOME	59	-1.88953	0.0521483	-1.92981	0.0383906	DNTTIP2,RPS13,RPS9,UTP14A
GOBP_REGULATION_OF_EXTRINSIC_APOPTOTIC_SIGNALING_PATHWAY_VIA_DEATH_DOMAIN_RECEPTORS	39	-1.89026	0.0538833	-1.92529	0.0398476	SP100
GOBP_CELLULAR_RESPONSE_TO_STARVATION	135	-1.91358	0.0539131	-1.90964	0.0443876	TSC1,ZFYVE1
GOMF_SNORNA_BINDING	24	-1.90555	0.0548694	-1.88299	0.0496372
GOBP_CELLULAR_RESPONSE_TO_TOPOLOGICALLY_INCORRECT_PROTEIN	87	-1.89445	0.0558991	-1.96238	0.0301163
GOBP_DE_NOVO_PROTEIN_FOLDING	33	-1.8792	0.0562473	-1.89929	0.0484443
GOBP_POSITIVE_REGULATION_OF_PROTEIN_LOCALIZATION_TO_NUCLEUS	81	-1.89026	0.0564492	-2.08791	0.00586403	CD2AP
GOMF_MYOSIN_PHOSPHATASE_ACTIVITY	55	-1.89637	0.0572317	-1.84187	0.0721215
GOBP_CELLULAR_RESPIRATION	173	1.81181	0.0597992	1.48528	0.460941
GOBP_RESPONSE_TO_TOPOLOGICALLY_INCORRECT_PROTEIN	125	-1.89702	0.0598498	-1.97317	0.0276504
GOBP_CYCLIC_NUCLEOTIDE_BIOSYNTHETIC_PROCESS	19	1.80473	0.0608766	1.77886	0.141759
GOBP_PEPTIDE_ANTIGEN_ASSEMBLY_WITH_MHC_PROTEIN_COMPLEX	18	1.80627	0.0611205	1.81743	0.117209
GOBP_RESPONSE_TO_STARVATION	168	-1.87113	0.0611997	-1.79598	0.100186	FOXK1
GOMF_ELECTRON_TRANSFER_ACTIVITY	91	1.81244	0.0612621	1.58475	0.337822	CIAPIN1,NQO2
GOCC_COLLAGEN_TRIMER	57	1.80762	0.0618022	1.78098	0.143236	RPS18,WDR33
GOBP_REGULATION_OF_ANOIKIS	23	-1.86518	0.0622038	-1.87126	0.0553259
GOBP_KERATINOCYTE_DIFFERENTIATION	117	-1.86089	0.0628429	-1.50623	0.304144	ANXA1,CASP3,MED1
GOBP_POSITIVE_REGULATION_OF_TRANSCRIPTION_BY_RNA_POLYMERASE_I	27	-1.86663	0.0628669	-1.83584	0.0758607	UBTF
GOBP_CHAPERONE_MEDIATED_PROTEIN_COMPLEX_ASSEMBLY	18	-1.8611	0.0646614	-1.8243	0.0836919
GOBP_ANTIGEN_PROCESSING_AND_PRESENTATION_OF_EXOGENOUS_PEPTIDE_ANTIGEN_VIA_MHC_CLASS_II	27	1.78863	0.0725808	1.94309	0.0403436	PIKFYVE
GOBP_PROTEIN_LOCALIZATION_TO_NUCLEUS	262	-1.84282	0.0727178	-1.86385	0.0582096	HDGF,LMNA,PIKFYVE
GOBP_DETECTION_OF_MECHANICAL_STIMULUS_INVOLVED_IN_SENSORY_PERCEPTION	28	1.78911	0.0740296	1.66732	0.275971
GOBP_RESPONSE_TO_INTERLEUKIN_4	34	-1.83905	0.0744441	-1.72312	0.139468
GOCC_MICROBODY_LUMEN	41	1.78487	0.0745601	1.65902	0.27573
GOBP_ENDOPLASMIC_RETICULUM_TO_CYTOSOL_TRANSPORT	19	-1.84302	0.0747673	-1.96466	0.0302558
GOBP_NEUROEPITHELIAL_CELL_DIFFERENTIATION	36	-1.83672	0.0748114	-1.7459	0.123125
GOBP_DETOXIFICATION_OF_INORGANIC_COMPOUND	20	-1.84421	0.0758358	-1.79231	0.0981575
GOBP_BLASTOCYST_FORMATION	37	-1.82766	0.0769632	-1.66608	0.166316	MATR3
GOBP_SKELETAL_MUSCLE_CELL_DIFFERENTIATION	56	-1.83108	0.0772804	-1.48856	0.319479
GOMF_CORE_PROMOTER_SEQUENCE_SPECIFIC_DNA_BINDING	38	-1.82921	0.0773786	-1.59299	0.231821	TP53
GOCC_PIGMENT_GRANULE	106	-1.84425	0.0781582	-1.69604	0.147286
GOBP_COLLATERAL_SPROUTING	25	-1.8319	0.0784116	-1.6733	0.161949
GOBP_ESTABLISHMENT_OF_PROTEIN_LOCALIZATION_TO_CHROMOSOME	21	-1.8153	0.0791587	-1.98855	0.0250574
GOBP_NEGATIVE_REGULATION_OF_BONE_REMODELING	16	-1.80016	0.0793858	-1.52759	0.296466
GOBP_RIBONUCLEOPROTEIN_COMPLEX_BIOGENESIS	362	-1.81647	0.0797056	-1.97861	0.0269733
GOBP_RESPONSE_TO_COPPER_ION	31	-1.79847	0.0798317	-1.72065	0.13897
GOCC_U12_TYPE_SPLICEOSOMAL_COMPLEX	21	-1.81771	0.0800505	-1.89237	0.0507568	SF3B2
GOBP_LIPOPOLYSACCHARIDE_MEDIATED_SIGNALING_PATHWAY	47	-1.80095	0.0800812	-1.68736	0.155442
GOBP_RIBOSOMAL_LARGE_SUBUNIT_BIOGENESIS	51	-1.81888	0.0804071	-1.89358	0.0514244	EBNA1BP2,ZNF622
GOBP_REPLICATIVE_SENESCENCE	15	-1.79487	0.0809072	-1.78221	0.099715	TP53
GOMF_ALPHA_ACTININ_BINDING	22	-1.80118	0.0811929	-1.91488	0.0433576
GOMF_PROTEIN_FOLDING_CHAPERONE	49	-1.82015	0.081231	-1.93748	0.0382604	HSPA6,KHSRP
GOMF_HSP90_PROTEIN_BINDING	39	-1.79219	0.081502	-1.76152	0.114272	TSC1,TTC4
GOBP_RRNA_PROCESSING	173	-1.78775	0.0815303	-1.82698	0.0844762
GOBP_REGULATION_OF_STRESS_ACTIVATED_PROTEIN_KINASE_SIGNALING_CASCADE	38	-1.79519	0.0819549	-1.64611	0.180556
GOBP_RRNA_METABOLIC_PROCESS	206	-1.78855	0.0821011	-1.80479	0.0950413
GOBP_CELLULAR_RESPONSE_TO_GLUCOSE_STARVATION	37	-1.80165	0.0823412	-1.74191	0.123037	ASNS,PLIN3,TP53
GOBP_PROTEIN_FOLDING	170	-1.82099	0.0823496	-1.94903	0.0350976	BAG3,DNAJC19,HSPA6,HSPBP1,KHSRP,LMAN2L,NKTR,NUDC,NUDCD2,TTC4
GOBP_RIBOSOMAL_SMALL_SUBUNIT_BIOGENESIS	81	-1.78943	0.082453	-1.78534	0.0986939	DNTTIP2,RPS13,RPS9
GOBP_VASCULAR_ENDOTHELIAL_CELL_PROLIFERATION	21	-1.79242	0.0825478	-1.74257	0.123561
GOMF_NUCLEAR_LOCALIZATION_SEQUENCE_BINDING	23	-1.78097	0.0828709	-1.81962	0.0867045	NUP153
GOBP_REGULATION_OF_EXTRINSIC_APOPTOTIC_SIGNALING_PATHWAY	131	-1.78373	0.0832312	-1.75139	0.1187
GOBP_REGULATION_OF_TOLL_LIKE_RECEPTOR_SIGNALING_PATHWAY	29	-1.78988	0.083321	-1.81203	0.0921678
GOBP_ANOIKIS	32	-1.78251	0.0833283	-1.87283	0.0556945	MAP3K7
GOBP_CELLULAR_RESPONSE_TO_MOLECULE_OF_BACTERIAL_ORIGIN	181	-1.78461	0.083525	-1.60342	0.222133
GOBP_NEGATIVE_REGULATION_OF_EXTRINSIC_APOPTOTIC_SIGNALING_PATHWAY_VIA_DEATH_DOMAIN_RECEPTORS	24	-1.78135	0.0835843	-1.72271	0.138562
GOBP_NEGATIVE_REGULATION_OF_TISSUE_REMODELING	19	-1.80178	0.0836817	-1.50555	0.302642
GOBP_INTRACELLULAR_SODIUM_ION_HOMEOSTASIS	20	-1.80263	0.0842442	-1.77801	0.101999
GOBP_POSITIVE_REGULATION_OF_ACUTE_INFLAMMATORY_RESPONSE	22	-1.77769	0.0852969	-1.51253	0.303521
GOBP_NEGATIVE_REGULATION_OF_SMOOTH_MUSCLE_CELL_MIGRATION	21	-1.80835	0.0853929	-1.85648	0.0634526
GOMF_PROTEIN_FOLDING_CHAPERONE_BINDING	110	-1.80312	0.0854219	-1.93337	0.0387217
GOBP_GLUTAMINE_METABOLIC_PROCESS	24	-1.80397	0.0861642	-1.89046	0.0509532	ASNS
GOBP_TYPE_B_PANCREATIC_CELL_PROLIFERATION	23	-1.77561	0.0867193	-1.75794	0.114608
GOBP_CELLULAR_RESPONSE_TO_BIOTIC_STIMULUS	203	-1.80453	0.0871214	-1.62714	0.197285
GOBP_RESPONSE_TO_MISFOLDED_PROTEIN	18	-1.80524	0.0878304	-1.70468	0.143989
GOBP_CELLULAR_RESPONSE_TO_FATTY_ACID	28	-1.77257	0.0892116	-2.01736	0.0168427
GOBP_NADPH_REGENERATION	20	-1.76849	0.092896	-1.70259	0.142126
GOBP_POSITIVE_REGULATION_OF_TELOMERASE_ACTIVITY	25	-1.76672	0.0937628	-1.79569	0.0954271	PARN
GOBP_REGULATION_OF_TRANSCRIPTION_BY_RNA_POLYMERASE_I	37	-1.76425	0.0951246	-1.65768	0.172514
GOBP_POSITIVE_REGULATION_OF_LIPID_CATABOLIC_PROCESS	21	-1.76285	0.0956291	-1.53615	0.290102
GOBP_REGULATION_OF_CARDIAC_MUSCLE_CELL_MEMBRANE_REPOLARIZATION	24	1.76382	0.0959338	1.67592	0.265119
GOCC_90S_PRERIBOSOME	19	-1.75729	0.0983943	-1.70251	0.141057
GOBP_VASCULAR_ENDOTHELIAL_GROWTH_FACTOR_PRODUCTION	34	-1.75781	0.0989385	-1.68196	0.157552
GOBP_CELLULAR_RESPONSE_TO_LEPTIN_STIMULUS	15	-1.7589	0.0992628	-1.78798	0.100205
GOBP_NEGATIVE_REGULATION_OF_VIRAL_LIFE_CYCLE	26	-1.74904	0.0997193	-1.75257	0.118671
GOBP_ACUTE_PHASE_RESPONSE	39	-1.75056	0.100521	-1.74582	0.121779
GOBP_POSITIVE_REGULATION_OF_DNA_BIOSYNTHETIC_PROCESS	60	-1.75146	0.100687	-1.78374	0.099354
GOBP_CELL_REDOX_HOMEOSTASIS	31	-1.74916	0.100777	-1.7163	0.138402	PRDX5
GOBP_ENDOPLASMIC_RETICULUM_UNFOLDED_PROTEIN_RESPONSE	63	-1.75178	0.101537	-1.78217	0.0982849	ATF6B
GOBP_STRESS_ACTIVATED_PROTEIN_KINASE_SIGNALING_CASCADE	52	-1.74616	0.101874	-1.53807	0.290444
GOBP_INTERLEUKIN_1_MEDIATED_SIGNALING_PATHWAY	28	-1.75253	0.101998	-1.37224	0.391339	MAP3K7
GOBP_REGULATION_OF_AMIDE_METABOLIC_PROCESS	58	-1.74458	0.102478	-1.50535	0.302157
GOBP_POSITIVE_REGULATION_OF_TYPE_I_INTERFERON_PRODUCTION	61	-1.75311	0.102561	-1.34307	0.418167	PQBP1
GOBP_NEGATIVE_REGULATION_OF_ANOIKIS	18	-1.74038	0.106713	-1.80471	0.0933498
GOBP_PROTEIN_REFOLDING	22	-1.73679	0.108658	-1.72887	0.135463	HSPA6
GOBP_TELOMERASE_RNA_LOCALIZATION	15	-1.73712	0.109536	-1.88614	0.051208
GOBP_RESPONSE_TO_FATTY_ACID	48	-1.73368	0.11044	-1.88484	0.0494299
GOMF_ACIDIC_AMINO_ACID_TRANSMEMBRANE_TRANSPORTER_ACTIVITY	16	-1.73225	0.111387	-1.56561	0.254144
GOBP_RESPONSE_TO_AMINO_ACID_STARVATION	44	-1.73379	0.111521	-1.61759	0.205946
GOBP_BLASTOCYST_DEVELOPMENT	82	-1.72879	0.114577	-1.6184	0.205794	NASP
GOBP_POSITIVE_REGULATION_OF_REACTIVE_OXYGEN_SPECIES_METABOLIC_PROCESS	59	-1.72741	0.115153	-1.59048	0.232984	TP53
GOMF_ATPASE_REGULATOR_ACTIVITY	44	-1.72622	0.115474	-1.90922	0.0430568
GOBP_POSITIVE_REGULATION_OF_MIRNA_METABOLIC_PROCESS	56	-1.7232	0.116104	-1.64118	0.183227
GOBP_RESPIRATORY_BURST_INVOLVED_IN_DEFENSE_RESPONSE	16	-1.72353	0.116828	-1.15013	0.561289
GOBP_RESPONSE_TO_ARSENIC_CONTAINING_SUBSTANCE	26	-1.72405	0.117198	-1.69605	0.148483
GOBP_TOLL_LIKE_RECEPTOR_2_SIGNALING_PATHWAY	15	-1.72038	0.118737	-1.2616	0.470913
GOBP_CELLULAR_RESPONSE_TO_HEAT	55	-1.71918	0.119423	-1.86887	0.0559153	BAG3,EEF1D,HSPA6
GOCC_RNA_POLYMERASE_II_TRANSCRIPTION_REGULATOR_COMPLEX	216	-1.7163	0.120051	-1.68025	0.15767	ADNP,ATF6B,CBX3,FOSL2,SFPQ
GOMF_AMINO_ACID_SODIUM_SYMPORTER_ACTIVITY	22	-1.71701	0.120325	-1.72466	0.140244
GOBP_RESPONSE_TO_LEPTIN	18	-1.71734	0.120964	-1.72112	0.139644
GOCC_GOLGI_LUMEN	85	1.74332	0.120965	1.61898	0.304138
GOMF_NEUROPEPTIDE_ACTIVITY	28	1.74101	0.121313	1.74395	0.181187
GOMF_NEUTRAL_L_AMINO_ACID_TRANSMEMBRANE_TRANSPORTER_ACTIVITY	33	-1.71194	0.122421	-1.68909	0.155167
GOBP_RIBOSOME_ASSEMBLY	45	-1.71114	0.122427	-1.79586	0.0985812	EIF5,EIF5B
GOBP_CELLULAR_RESPONSE_TO_NUTRIENT_LEVELS	196	-1.70842	0.12278	-1.71644	0.139577
GOBP_RESPONSE_TO_ZINC_ION	39	-1.71226	0.12308	-1.64184	0.183284
GOBP_NEGATIVE_REGULATION_OF_VIRAL_ENTRY_INTO_HOST_CELL	21	-1.70975	0.123205	-1.84768	0.069382
GOBP_TRANSCRIPTION_BY_RNA_POLYMERASE_I	59	-1.70863	0.12362	-1.65907	0.17256	POLR1B,UBTF
GOBP_EXTRINSIC_APOPTOTIC_SIGNALING_PATHWAY_VIA_DEATH_DOMAIN_RECEPTORS	70	-1.71264	0.12382	-1.70875	0.1446	BAG3,BID
GOBP_GLIAL_CELL_APOPTOTIC_PROCESS	16	-1.70582	0.125239	-1.51053	0.302666	CASP3
GOMF_OXIDOREDUCTASE_ACTIVITY_ACTING_ON_NAD_P_H_QUINONE_OR_SIMILAR_COMPOUND_AS_ACCEPTOR	39	1.73255	0.128806	1.15743	0.761049
GOBP_REGULATION_OF_COLLATERAL_SPROUTING	17	-1.7026	0.128878	-1.49091	0.319061
GOBP_THYROID_HORMONE_METABOLIC_PROCESS	25	1.73388	0.129444	1.64298	0.282206
GOBP_GPI_ANCHOR_METABOLIC_PROCESS	27	1.72238	0.136623	1.64536	0.280721
GOMF_ORGANIC_CATION_TRANSMEMBRANE_TRANSPORTER_ACTIVITY	58	-1.69535	0.136818	-1.76329	0.113447
GOBP_PROTEIN_EXIT_FROM_ENDOPLASMIC_RETICULUM	36	-1.69573	0.137433	-1.79578	0.0970084
GOBP_NUCLEOSIDE_TRIPHOSPHATE_BIOSYNTHETIC_PROCESS	91	1.72318	0.13822	1.42167	0.503965	NME3
GOBP_POSITIVE_REGULATION_OF_MIRNA_TRANSCRIPTION	52	-1.69244	0.139575	-1.54098	0.288575	TP53
GOBP_ANTIGEN_PROCESSING_AND_PRESENTATION_OF_EXOGENOUS_ANTIGEN	45	1.72327	0.141105	1.84874	0.0989162
GOBP_T_HELPER_17_CELL_LINEAGE_COMMITMENT	16	-1.68796	0.145762	-1.65185	0.178851
GOMF_DISULFIDE_OXIDOREDUCTASE_ACTIVITY	30	-1.6861	0.147334	-1.71749	0.139275	TXNL1
GOBP_ENDOTHELIAL_CELL_APOPTOTIC_PROCESS	53	-1.68418	0.147818	-1.66688	0.16615
GOBP_POSITIVE_REGULATION_OF_EXTRINSIC_APOPTOTIC_SIGNALING_PATHWAY	47	-1.68485	0.148135	-1.7322	0.134698	BID
GOBP_RESPONSE_TO_HEAT	88	-1.6831	0.148443	-1.92493	0.0381486	PSIP1
GOBP_CHAPERONE_COFACTOR_DEPENDENT_PROTEIN_REFOLDING	25	-1.68221	0.148753	-1.63862	0.18518	HSPA6
GOBP_T_HELPER_CELL_LINEAGE_COMMITMENT	19	-1.6802	0.149251	-1.70764	0.142364
GOBP_RESPONSE_TO_MOLECULE_OF_BACTERIAL_ORIGIN	296	-1.68024	0.150345	-1.43494	0.359765
GOBP_POSITIVE_REGULATION_OF_ENDOCYTOSIS	130	-1.67787	0.15163	-1.51619	0.305008	CBLL1
GOBP_CELLULAR_RESPONSE_TO_INORGANIC_SUBSTANCE	184	-1.67476	0.151822	-1.3069	0.445811
GOMF_AMINO_ACID_MONOATOMIC_CATION_SYMPORTER_ACTIVITY	24	-1.67487	0.152785	-1.64774	0.180369
GOBP_CERAMIDE_BIOSYNTHETIC_PROCESS	47	-1.67547	0.153083	-1.68841	0.154997
GOBP_POSITIVE_REGULATION_OF_B_CELL_PROLIFERATION	35	-1.67559	0.154074	-1.51858	0.303004	MIF
GOBP_RESPONSE_TO_CADMIUM_ION	55	-1.6687	0.155482	-1.41916	0.363951
GOBP_POSITIVE_REGULATION_OF_VASCULAR_ENDOTHELIAL_GROWTH_FACTOR_PRODUCTION	27	-1.66914	0.155795	-1.64309	0.184625
GOBP_MATURATION_OF_SSU_RRNA	44	-1.67126	0.15593	-1.68357	0.157486
GOBP_T_CELL_LINEAGE_COMMITMENT	31	-1.66953	0.156378	-1.76071	0.112409	TP53
GOBP_TROPHECTODERMAL_CELL_DIFFERENTIATION	17	-1.67017	0.156562	-1.77434	0.103994
GOBP_EXTRINSIC_APOPTOTIC_SIGNALING_PATHWAY	199	-1.66725	0.156576	-1.60151	0.224489	BID
GOBP_POSITIVE_REGULATION_OF_INTRINSIC_APOPTOTIC_SIGNALING_PATHWAY	54	-1.6638	0.159579	-1.38933	0.375607	BCLAF1,BID,TP53
GOBP_RESPONSE_TO_CORTICOSTERONE	15	-1.66414	0.160307	-1.43539	0.359669
GOCC_RESPIRATORY_CHAIN_COMPLEX_IV	17	1.70171	0.160453	1.19666	0.732323
GOBP_POSITIVE_REGULATION_OF_TRANSFORMING_GROWTH_FACTOR_BETA_PRODUCTION	18	1.69794	0.161164	1.78439	0.15372
GOBP_TRANSFORMING_GROWTH_FACTOR_BETA_PRODUCTION	33	1.70261	0.161941	1.74085	0.176703
GOCC_MITOCHONDRIAL_PROTEIN_CONTAINING_COMPLEX	196	1.70597	0.1625	1.34938	0.589424
GOBP_NEUTRAL_AMINO_ACID_TRANSPORT	45	-1.6606	0.162641	-1.56332	0.256348
GOBP_POSITIVE_REGULATION_OF_AMIDE_METABOLIC_PROCESS	25	-1.66095	0.163191	-1.27692	0.460459
GOBP_PHENOL_CONTAINING_COMPOUND_METABOLIC_PROCESS	99	1.69829	0.163619	1.7638	0.158752
GOCC_LUMENAL_SIDE_OF_MEMBRANE	32	1.69262	0.164269	1.72874	0.196065
GOBP_NADH_DEHYDROGENASE_COMPLEX_ASSEMBLY	40	1.70313	0.164376	1.16496	0.748019
GOBP_ANTIGEN_PROCESSING_AND_PRESENTATION_OF_EXOGENOUS_PEPTIDE_ANTIGEN	36	1.69093	0.164416	1.94036	0.0381591
GOBP_POSITIVE_REGULATION_OF_HEART_RATE	23	1.69335	0.165958	1.59866	0.344461
GOBP_CD4_POSITIVE_OR_CD8_POSITIVE_ALPHA_BETA_T_CELL_LINEAGE_COMMITMENT	25	-1.65647	0.168268	-1.70424	0.143344
GOMF_14_3_3_PROTEIN_BINDING	26	-1.65429	0.170798	-1.48081	0.325246	FOXK1,PPP1R12A,TP53
GOBP_MYD88_DEPENDENT_TOLL_LIKE_RECEPTOR_SIGNALING_PATHWAY	15	-1.64673	0.179781	-1.34767	0.413485	MAP3K7
GOBP_CERAMIDE_METABOLIC_PROCESS	79	-1.64787	0.180365	-1.67928	0.157845
GOCC_ROUGH_ENDOPLASMIC_RETICULUM_MEMBRANE	22	-1.64704	0.180438	-1.72918	0.136373
GOBP_DNA_BIOSYNTHETIC_PROCESS	159	-1.64464	0.182268	-1.71177	0.141441
GOBP_NEGATIVE_REGULATION_OF_CARTILAGE_DEVELOPMENT	25	1.67943	0.182659	1.83525	0.106694
GOBP_NEGATIVE_REGULATION_OF_EXTRINSIC_APOPTOTIC_SIGNALING_PATHWAY	80	-1.64272	0.18456	-1.57584	0.243956	LMNA
GOBP_PROTEIN_STABILIZATION	173	-1.64181	0.184885	-1.75103	0.116377	AAK1,BAG3,HCFC1,PHB2,RUVBL1,TP53,TSC1,WDR81,ZNF207
GOBP_PERK_MEDIATED_UNFOLDED_PROTEIN_RESPONSE	19	-1.64004	0.185519	-1.58592	0.23249
GOMF_EXOGENOUS_PROTEIN_BINDING	74	-1.64038	0.186104	-1.53755	0.290502
GOBP_NITRIC_OXIDE_SYNTHASE_BIOSYNTHETIC_PROCESS	16	-1.63814	0.187635	-1.49008	0.320041
GOBP_POSITIVE_REGULATION_OF_APOPTOTIC_SIGNALING_PATHWAY	120	-1.63569	0.189322	-1.40106	0.368011	BID
GOBP_ANTIGEN_PROCESSING_AND_PRESENTATION_OF_PEPTIDE_OR_POLYSACCHARIDE_ANTIGEN_VIA_MHC_CLASS_II	33	1.67293	0.189591	1.8647	0.0839877
GOBP_RESPONSE_TO_MAGNESIUM_ION	16	-1.636	0.190133	-1.51898	0.303177
GOMF_OXIDOREDUCTASE_ACTIVITY_ACTING_ON_THE_CH_NH2_GROUP_OF_DONORS	16	1.67394	0.190969	1.62063	0.313814
GOBP_POSITIVE_REGULATION_OF_PROTEIN_IMPORT_INTO_NUCLEUS	37	-1.6332	0.192814	-1.67551	0.15991
GOBP_VASCULAR_ASSOCIATED_SMOOTH_MUSCLE_CELL_DIFFERENTIATION	24	1.66955	0.19313	1.83382	0.103129
GOMF_ACTIN_FILAMENT_BINDING	171	-1.63142	0.194499	-1.55583	0.267282	ARPC5,CAPZB,CD2AP,CFL1,CORO1B,LIMA1,SPTAN1,SVIL,TAGLN2
GOBP_RESPONSE_TO_X_RAY	24	-1.63058	0.194623	-1.55825	0.264563	ANXA1,CASP3,TP53
GOCC_ENDOPLASMIC_RETICULUM_PROTEIN_CONTAINING_COMPLEX	97	-1.62976	0.194945	-1.70724	0.141711
GOBP_PROTEIN_HETEROOLIGOMERIZATION	22	1.66678	0.195441	1.78105	0.148339	CD2AP
GOCC_PRERIBOSOME_LARGE_SUBUNIT_PRECURSOR	15	-1.62602	0.196697	-1.58653	0.233638	EBNA1BP2,ZNF622
GOBP_REGULATION_OF_INFLAMMATORY_RESPONSE	309	-1.62629	0.197386	-1.47624	0.328753	ANXA1,BRD4,CASP1,CASP4
GOBP_REGULATION_OF_PEPTIDASE_ACTIVITY	248	-1.62695	0.197422	-1.58132	0.238024
GOBP_POSITIVE_REGULATION_OF_NUCLEOCYTOPLASMIC_TRANSPORT	59	-1.62428	0.19743	-1.65695	0.171334
GOBP_REGULATION_OF_UBIQUITIN_PROTEIN_TRANSFERASE_ACTIVITY	26	-1.62471	0.197723	-1.57344	0.245333
GOBP_RESPONSE_TO_FUNGUS	46	-1.62727	0.198062	-1.33103	0.430552
GOMF_HEPARIN_BINDING	139	1.66214	0.198227	1.86489	0.089432	HDGF,ZNF207
GOBP_REGULATION_OF_PROTEIN_IMPORT_INTO_NUCLEUS	54	-1.62298	0.198576	-1.68172	0.156565
GOCC_ORGANELLE_INNER_MEMBRANE	371	1.66344	0.198773	1.43864	0.484379
GOMF_RIBONUCLEOPROTEIN_COMPLEX_BINDING	123	-1.62126	0.200717	-1.77142	0.106332	CBX5,EIF4A3,IFIH1,PQBP1
GOBP_EPITHELIAL_CELL_APOPTOTIC_PROCESS	124	-1.62033	0.201035	-1.50634	0.304868	CASP3,TMF1
GOBP_MATURATION_OF_SSU_RRNA_FROM_TRICISTRONIC_RRNA_TRANSCRIPT_SSU_RRNA_5_8S_RRNA_LSU_RRNA	29	-1.61823	0.201288	-1.56359	0.256972
GOBP_REGULATION_OF_MACROPHAGE_ACTIVATION	44	-1.61756	0.201394	-1.30455	0.443432	MIF
GOBP_REGULATION_OF_INTRACELLULAR_PROTEIN_TRANSPORT	129	-1.61531	0.202137	-1.79174	0.0972366
GOBP_RESPONSE_TO_ENDOPLASMIC_RETICULUM_STRESS	211	-1.61901	0.202201	-1.70371	0.141692	ATF6B
GOBP_AMINO_ACID_IMPORT_ACROSS_PLASMA_MEMBRANE	45	-1.61825	0.202435	-1.53012	0.296536
GOBP_POSITIVE_REGULATION_OF_MACROPHAGE_ACTIVATION	20	-1.61538	0.203159	-1.29571	0.448619
GOBP_CELL_SURFACE_PATTERN_RECOGNITION_RECEPTOR_SIGNALING_PATHWAY	61	-1.61597	0.203227	-1.437	0.35758
GOBP_CYCLIC_NUCLEOTIDE_METABOLIC_PROCESS	37	1.6552	0.206144	1.59559	0.331215
GOBP_MITOCHONDRIAL_RESPIRATORY_CHAIN_COMPLEX_ASSEMBLY	57	1.65647	0.206558	1.19384	0.732088
GOBP_POSITIVE_REGULATION_OF_CYTOKINE_PRODUCTION_INVOLVED_IN_INFLAMMATORY_RESPONSE	22	-1.6114	0.207408	-1.38598	0.378337
GOBP_REGULATION_OF_BONE_RESORPTION	38	-1.61202	0.207412	-1.51047	0.301731
GOBP_POSITIVE_REGULATION_OF_B_CELL_ACTIVATION	67	-1.61067	0.20761	-1.37974	0.382045
GOBP_POSITIVE_REGULATION_OF_PROGRAMMED_CELL_DEATH	460	-1.60919	0.209301	-1.44931	0.349691
GOBP_PLATELET_MORPHOGENESIS	25	-1.60535	0.213877	-1.09454	0.6051
GOBP_B_CELL_PROLIFERATION	87	-1.60567	0.214429	-1.30278	0.443429	FOSL2
GOBP_REGULATION_OF_GENE_SILENCING_BY_REGULATORY_NCRNA	20	-1.59918	0.215305	-1.50973	0.302219
GOBP_MAINTENANCE_OF_GASTROINTESTINAL_EPITHELIUM	20	-1.60336	0.215464	-1.59864	0.227673
GOBP_NEGATIVE_REGULATION_OF_LIPID_STORAGE	19	-1.60394	0.215502	-1.63536	0.188733
GOBP_POSITIVE_REGULATION_OF_PROTEIN_MATURATION	20	-1.602	0.215822	-1.48987	0.319528
GOBP_EPIDERMAL_CELL_DIFFERENTIATION	169	-1.59953	0.215849	-1.29097	0.447842
GOMF_AROMATASE_ACTIVITY	22	-1.60122	0.216076	-1.47002	0.325513
GOBP_POSITIVE_REGULATION_OF_LEUKOCYTE_ADHESION_TO_VASCULAR_ENDOTHELIAL_CELL	24	-1.60063	0.216164	-1.30845	0.444315
GOCC_AGGRESOME	24	-1.59805	0.216214	-1.71795	0.140044	BAG3,EPS15
GOCC_SPLICEOSOMAL_TRI_SNRNP_COMPLEX	33	-1.59979	0.216456	-1.91068	0.0453064
GOMF_RNA_POLYMERASE_II_CORE_PROMOTER_SEQUENCE_SPECIFIC_DNA_BINDING	19	-1.60203	0.216953	-1.40921	0.364025
GOBP_REGULATION_OF_CELLULAR_RESPONSE_TO_HEAT	16	-1.59637	0.217055	-1.81294	0.0927146
GOBP_INFLAMMATORY_RESPONSE_TO_WOUNDING	23	-1.59692	0.217261	-1.47637	0.329414
GOBP_POSITIVE_REGULATION_OF_INTRACELLULAR_PROTEIN_TRANSPORT	85	-1.59442	0.218413	-1.70867	0.143363	PCM1,PCNT,VAMP2
GOBP_NEGATIVE_REGULATION_OF_MYELOID_CELL_DIFFERENTIATION	75	-1.59474	0.218945	-1.44261	0.354046
GOBP_RESPONSE_TO_MINERALOCORTICOID	36	-1.59302	0.218993	-1.2648	0.469052
GOBP_REGULATION_OF_TELOMERASE_ACTIVITY	36	-1.59006	0.219213	-1.67782	0.159007
GOBP_NEGATIVE_REGULATION_OF_HYDROLASE_ACTIVITY	155	-1.59039	0.219466	-1.65725	0.171998
GOBP_POSITIVE_REGULATION_OF_RECEPTOR_MEDIATED_ENDOCYTOSIS	43	-1.59326	0.219645	-1.45634	0.339819	PPT1
GOBP_REGULATION_OF_PROTEIN_MATURATION	50	-1.59139	0.219848	-1.45685	0.339539
GOBP_RIBOSOMAL_LARGE_SUBUNIT_ASSEMBLY	15	-1.59072	0.219972	-1.6251	0.198561
GOBP_TYPE_I_INTERFERON_PRODUCTION	102	-1.59148	0.220727	-1.28259	0.46216
GOCC_CELL_SUBSTRATE_JUNCTION	376	-1.5872	0.221318	-1.64964	0.179214
GOBP_MORPHOGENESIS_OF_AN_EPITHELIAL_SHEET	54	-1.58739	0.222099	-1.21364	0.509183
GOBP_REGULATION_OF_MACROPHAGE_DERIVED_FOAM_CELL_DIFFERENTIATION	30	-1.58786	0.22225	-1.77789	0.100752
GOMF_L_AMINO_ACID_TRANSMEMBRANE_TRANSPORTER_ACTIVITY	48	-1.57979	0.222653	-1.58832	0.232483
GOBP_L_ALPHA_AMINO_ACID_TRANSMEMBRANE_TRANSPORT	57	-1.5754	0.222791	-1.52046	0.302143
GOBP_NEGATIVE_REGULATION_OF_BLOOD_VESSEL_ENDOTHELIAL_CELL_MIGRATION	33	-1.58077	0.222859	-1.71502	0.138925
GOMF_ACTININ_BINDING	31	-1.58121	0.222984	-1.66778	0.165814	CSRP1,LMO7
GOBP_NEGATIVE_REGULATION_OF_CELL_MATRIX_ADHESION	31	-1.57571	0.223141	-1.76754	0.109829	CASK
GOBP_ACTIVATION_OF_CYSTEINE_TYPE_ENDOPEPTIDASE_ACTIVITY_INVOLVED_IN_APOPTOTIC_PROCESS	65	-1.58163	0.223263	-1.50427	0.303368
GOBP_NEGATIVE_REGULATION_OF_MYOBLAST_DIFFERENTIATION	18	-1.57893	0.223344	-1.5665	0.253542	PPARD
GOBP_NEGATIVE_REGULATION_OF_MACROAUTOPHAGY	30	-1.5783	0.223399	-1.60522	0.222534	TSC1
GOBP_POSITIVE_REGULATION_OF_ENDOTHELIAL_CELL_APOPTOTIC_PROCESS	16	-1.57772	0.223512	-1.66935	0.165732
GOBP_REGULATION_OF_NUCLEOTIDE_BIOSYNTHETIC_PROCESS	23	-1.57989	0.223514	-1.49407	0.31884
GOBP_PEPTIDYL_PROLINE_MODIFICATION	22	-1.57592	0.223858	-1.50201	0.307459
GOBP_ESTABLISHMENT_OF_PROTEIN_LOCALIZATION_TO_ENDOPLASMIC_RETICULUM	31	-1.58175	0.224072	-1.70415	0.14229
GOBP_INTESTINAL_EPITHELIAL_CELL_DEVELOPMENT	15	-1.58228	0.224142	-1.55195	0.274302
GOBP_POSITIVE_REGULATION_OF_PROTEIN_LOCALIZATION	416	-1.57626	0.224194	-1.66582	0.165581	MAP1A
GOBP_REGULATION_OF_CARDIAC_MUSCLE_CONTRACTION	65	1.64535	0.224433	1.33154	0.585513
GOBP_REGULATION_OF_FIBRINOLYSIS	16	-1.5825	0.224836	-1.42361	0.363489
GOBP_L_GLUTAMATE_IMPORT	36	-1.5764	0.22494	-1.49297	0.319256
GOBP_INSULIN_RECEPTOR_SIGNALING_PATHWAY	112	-1.58275	0.22539	-1.66108	0.17161	APC,GAB1
GOBP_FOAM_CELL_DIFFERENTIATION	36	-1.58294	0.226144	-1.75123	0.117524
GOBP_POSITIVE_REGULATION_OF_PEPTIDYL_THREONINE_PHOSPHORYLATION	20	-1.57091	0.226241	-1.23309	0.495783
GOMF_NUCLEAR_IMPORT_SIGNAL_RECEPTOR_ACTIVITY	17	-1.57189	0.22633	-1.53674	0.291113
GOBP_REGULATION_OF_THE_FORCE_OF_HEART_CONTRACTION	25	-1.58328	0.226612	-1.58454	0.233944
GOBP_NUCLEAR_TRANSPORT	274	-1.5722	0.226841	-1.58043	0.2386
GOBP_DETOXIFICATION	119	-1.57109	0.226853	-1.46564	0.330286
GOBP_POSITIVE_REGULATION_OF_INTERLEUKIN_12_PRODUCTION	39	-1.56839	0.226997	-0.924812	0.812294
GOBP_FIBROBLAST_APOPTOTIC_PROCESS	24	-1.58354	0.227232	-1.4279	0.364546	CASP3
GOBP_INTERLEUKIN_6_MEDIATED_SIGNALING_PATHWAY	17	-1.57229	0.227665	-1.64627	0.181434
GOBP_DEVELOPMENT_OF_PRIMARY_FEMALE_SEXUAL_CHARACTERISTICS	92	-1.5685	0.227737	-1.51986	0.302423
GOBP_POSITIVE_REGULATION_OF_HORMONE_SECRETION	128	-1.56884	0.228161	-1.43461	0.358783
GOBP_ICOSANOID_TRANSPORT	54	-1.56905	0.228803	-1.48336	0.323611
GOBP_PROTEIN_LOCALIZATION_TO_CHROMOSOME_TELOMERIC_REGION	24	-1.56664	0.229328	-1.84582	0.0696427
GOBP_APOPTOTIC_CELL_CLEARANCE	36	-1.56554	0.229354	-1.4735	0.327033
GOBP_RESPONSE_TO_GAMMA_RADIATION	46	-1.5639	0.229434	-1.4211	0.364327	TP53
GOBP_PHAGOCYTOSIS	199	-1.56598	0.229526	-1.41751	0.362003	ANXA1
GOBP_RESPONSE_TO_TEMPERATURE_STIMULUS	148	-1.56421	0.229785	-1.73507	0.132181
GOBP_PROTEIN_MATURATION	424	-1.56449	0.230287	-1.59373	0.231487	AASDHPPT,CASP1,CASP3,CASP4
GOCC_TELOMERASE_HOLOENZYME_COMPLEX	19	-1.56293	0.230366	-1.55615	0.267791	HNRNPC
GOMF_ATPASE_ACTIVATOR_ACTIVITY	25	-1.5603	0.231235	-1.73015	0.136529	DNAJC19
GOBP_CELLULAR_RESPONSE_TO_INSULIN_STIMULUS	180	-1.56181	0.231451	-1.57345	0.246435	VAMP2
GOBP_MYOBLAST_PROLIFERATION	23	-1.56122	0.231505	-1.40764	0.364422
GOMF_LIGASE_ACTIVITY_FORMING_CARBON_NITROGEN_BONDS	31	-1.5605	0.231767	-1.54535	0.281995
GOBP_PHAGOCYTOSIS_RECOGNITION	23	-1.5585	0.231937	-1.61904	0.205665
GOBP_CELLULAR_RESPONSE_TO_INTERLEUKIN_1	73	-1.55803	0.23195	-1.40438	0.365658
GOBP_POSITIVE_REGULATION_OF_UBIQUITIN_PROTEIN_TRANSFERASE_ACTIVITY	15	-1.55855	0.232809	-1.26874	0.465602
GOBP_EPIBOLY	35	-1.55909	0.232813	-1.2133	0.508045
GOBP_ANTIGEN_PROCESSING_AND_PRESENTATION_OF_PEPTIDE_ANTIGEN	63	1.6398	0.233691	1.80796	0.120962
GOBP_REGULATION_OF_INTRACELLULAR_TRANSPORT	219	-1.55639	0.233982	-1.72327	0.140754
GOBP_DETECTION_OF_MECHANICAL_STIMULUS	42	1.63718	0.237039	1.51764	0.411288
GOCC_I_BAND	117	-1.55173	0.241984	-1.80171	0.094913
GOBP_GRANULOCYTE_ACTIVATION	44	-1.55091	0.242527	-1.33738	0.424438
GOBP_REGULATION_OF_NUCLEOCYTOPLASMIC_TRANSPORT	101	-1.54864	0.243345	-1.51596	0.303306	PPP1R12A
GOBP_GLUTAMINE_FAMILY_AMINO_ACID_METABOLIC_PROCESS	57	-1.549	0.243574	-1.63887	0.185913
GOBP_BLOOD_VESSEL_ENDOTHELIAL_CELL_MIGRATION	113	-1.54944	0.243656	-1.59234	0.232032
GOBP_REGULATION_OF_ACUTE_INFLAMMATORY_RESPONSE	39	-1.54979	0.243856	-1.36676	0.396751
GOBP_IMPORT_INTO_NUCLEUS	143	-1.54699	0.244661	-1.57116	0.246416
GOMF_UBIQUITIN_SPECIFIC_PROTEASE_BINDING	15	-1.54726	0.24509	-1.56898	0.24953
GOBP_MYELOID_LEUKOCYTE_ACTIVATION	201	-1.54411	0.245577	-1.29099	0.448405
GOBP_MACROPHAGE_ACTIVATION	84	-1.5459	0.245733	-1.19146	0.527855
GOBP_INNATE_IMMUNE_RESPONSE_ACTIVATING_CELL_SURFACE_RECEPTOR_SIGNALING_PATHWAY	77	-1.54429	0.246152	-1.33924	0.423435
GOBP_POSITIVE_REGULATION_OF_BINDING	94	-1.54519	0.246257	-1.51567	0.301753
GOBP_VITAMIN_TRANSMEMBRANE_TRANSPORT	16	-1.54465	0.246362	-1.58874	0.233936
GOBP_RESPONSE_TO_TUMOR_CELL	37	-1.54296	0.246887	-1.19601	0.52237
GOBP_REGULATION_OF_PHAGOCYTOSIS	87	-1.5417	0.24837	-1.43405	0.357493
GOBP_POSITIVE_REGULATION_OF_INTRACELLULAR_TRANSPORT	123	-1.54103	0.248746	-1.68432	0.157541
GOBP_T_HELPER_17_CELL_DIFFERENTIATION	28	-1.53452	0.248885	-1.57905	0.240058
GOBP_REGULATION_OF_MIRNA_METABOLIC_PROCESS	77	-1.5376	0.249101	-1.45171	0.345874	KHSRP
GOMF_ORGANIC_ACID_SODIUM_SYMPORTER_ACTIVITY	29	-1.53899	0.249219	-1.58594	0.233572
GOBP_REGULATION_OF_B_CELL_PROLIFERATION	54	-1.5385	0.249248	-1.3037	0.443564
GOBP_REGULATION_OF_CYSTEINE_TYPE_ENDOPEPTIDASE_ACTIVITY_INVOLVED_IN_APOPTOTIC_PROCESS	138	-1.53654	0.249256	-1.4817	0.324293
GOBP_REGULATION_OF_MIRNA_TRANSCRIPTION	70	-1.53475	0.249305	-1.35765	0.407811
GOBP_ESTABLISHMENT_OF_PROTEIN_LOCALIZATION_TO_ORGANELLE	359	-1.53795	0.24937	-1.57232	0.246523
GOBP_POSITIVE_REGULATION_OF_DEFENSE_RESPONSE	395	-1.53325	0.249532	-1.45087	0.346929
GOBP_EXTERNAL_ENCAPSULATING_STRUCTURE_ORGANIZATION	259	1.62722	0.249579	1.78223	0.15182
GOBP_COTRANSLATIONAL_PROTEIN_TARGETING_TO_MEMBRANE	19	-1.53587	0.249629	-1.61295	0.212064	SRP19
GOBP_PODOSOME_ASSEMBLY	18	-1.53678	0.249782	-1.18025	0.535104
GOBP_ANGIOGENESIS_INVOLVED_IN_WOUND_HEALING	27	-1.53358	0.249832	-1.49944	0.312101
GOBP_REGULATION_OF_APOPTOTIC_SIGNALING_PATHWAY	316	-1.53487	0.249951	-1.4118	0.365705	BID
GOBP_TETRAPYRROLE_BIOSYNTHETIC_PROCESS	29	1.62859	0.250003	1.54173	0.37582
GOBP_T_HELPER_2_CELL_DIFFERENTIATION	17	-1.539	0.250136	-1.30686	0.445272
GOBP_REGULATION_OF_URINE_VOLUME	20	-1.53986	0.250268	-1.49243	0.318517
GOBP_POSITIVE_REGULATION_OF_MESENCHYMAL_CELL_PROLIFERATION	26	-1.53934	0.250426	-1.59442	0.231209
GOCC_U5_SNRNP	17	-1.53496	0.25063	-1.78596	0.101121
GOMF_MONOATOMIC_ION_GATED_CHANNEL_ACTIVITY	18	1.62942	0.251523	1.40906	0.521152
GOBP_FEMALE_SEX_DIFFERENTIATION	106	-1.53098	0.253108	-1.5059	0.303812
GOBP_POSITIVE_REGULATION_OF_ESTABLISHMENT_OF_PROTEIN_LOCALIZATION	284	-1.53051	0.253137	-1.60352	0.223089
GOCC_LUMENAL_SIDE_OF_ENDOPLASMIC_RETICULUM_MEMBRANE	26	1.62243	0.254053	1.76518	0.161655
GOBP_NEGATIVE_REGULATION_OF_CYCLIN_DEPENDENT_PROTEIN_SERINE_THREONINE_KINASE_ACTIVITY	16	-1.52908	0.255013	-1.38329	0.380951	APC
GOBP_NEGATIVE_REGULATION_OF_CHEMOKINE_PRODUCTION	22	-1.52778	0.256799	-1.4179	0.36199
GOBP_MULTICELLULAR_ORGANISMAL_MOVEMENT	50	1.61983	0.257017	1.35923	0.581615
GOCC_PROTON_TRANSPORTING_ATP_SYNTHASE_COMPLEX	17	1.62256	0.257212	1.65138	0.274959
GOMF_CADHERIN_BINDING_INVOLVED_IN_CELL_CELL_ADHESION	16	-1.52576	0.25983	-1.5828	0.236233	ANXA1,PDLIM1
GOBP_NEGATIVE_REGULATION_OF_TRANSFORMING_GROWTH_FACTOR_BETA_RECEPTOR_SIGNALING_PATHWAY	71	1.61713	0.259882	1.65716	0.275106	TP53,ZNF451
GOBP_REGULATION_OF_STRIATED_MUSCLE_CONTRACTION	82	1.61384	0.261035	1.25094	0.674078
GOMF_CARBOXYPEPTIDASE_ACTIVITY	36	1.61428	0.263309	1.64238	0.278989
GOBP_POSITIVE_REGULATION_OF_INTERLEUKIN_10_PRODUCTION	35	-1.5235	0.263462	-1.04408	0.66504
GOCC_COSTAMERE	18	-1.52247	0.264523	-1.47751	0.329634	SVIL
GOMF_NEUROPEPTIDE_RECEPTOR_BINDING	26	1.6108	0.265174	1.59028	0.330087
GOBP_CELLULAR_RESPONSE_TO_IONIZING_RADIATION	60	-1.52148	0.265451	-1.28467	0.460468	EEF1D,TP53
GOBP_REGULATION_OF_DNA_BIOSYNTHETIC_PROCESS	101	-1.52088	0.265754	-1.67318	0.161035
GOBP_CYTOKINE_PRODUCTION_INVOLVED_IN_INFLAMMATORY_RESPONSE	47	-1.5204	0.265885	-1.37815	0.382944
GOCC_CYCLIN_DEPENDENT_PROTEIN_KINASE_HOLOENZYME_COMPLEX	51	-1.51987	0.266002	-1.54269	0.285878
GOBP_VASCULAR_WOUND_HEALING	18	-1.51833	0.267235	-1.549	0.279097
GOCC_AXONAL_GROWTH_CONE	24	-1.51876	0.267286	-1.48913	0.319182
GOMF_HSP70_PROTEIN_BINDING	43	-1.51534	0.268868	-1.70837	0.142442	TSC1,TTC4
GOBP_REGULATION_OF_B_CELL_ACTIVATION	106	-1.51474	0.269182	-1.26659	0.468086
GOMF_COMPLEMENT_BINDING	21	-1.51552	0.269474	-1.39452	0.375429
GOBP_INTRINSIC_APOPTOTIC_SIGNALING_PATHWAY_IN_RESPONSE_TO_ENDOPLASMIC_RETICULUM_STRESS	54	-1.51687	0.269483	-1.53986	0.290008	CASP4,TP53
GOBP_CELLULAR_RESPONSE_TO_ALCOHOL	88	-1.51555	0.27031	-1.54727	0.279203
GOCC_RUFFLE	157	-1.51577	0.270781	-1.51521	0.301626	CD2AP,LIMA1
GOBP_POSITIVE_REGULATION_OF_PHAGOCYTOSIS	62	-1.51338	0.27091	-1.43772	0.356824
GOMF_NUCLEOCYTOPLASMIC_CARRIER_ACTIVITY	28	-1.51244	0.270956	-1.35418	0.408478
GOBP_MYELOID_CELL_DIFFERENTIATION	368	-1.51286	0.27105	-1.3087	0.444396
GOBP_IRE1_MEDIATED_UNFOLDED_PROTEIN_RESPONSE	19	-1.50984	0.271666	-1.45487	0.339452
GOBP_BIOLOGICAL_PROCESS_INVOLVED_IN_INTERACTION_WITH_HOST	174	-1.51129	0.272203	-1.43689	0.356994
GOBP_FIBRINOLYSIS	25	-1.50999	0.272231	-1.38996	0.376253
GOBP_POSITIVE_REGULATION_OF_CYSTEINE_TYPE_ENDOPEPTIDASE_ACTIVITY	110	-1.51004	0.273019	-1.39016	0.376526
GOBP_NEGATIVE_REGULATION_OF_STEM_CELL_DIFFERENTIATION	22	-1.51005	0.273857	-1.57655	0.24371
GOBP_MIRNA_METABOLIC_PROCESS	88	-1.50701	0.274721	-1.40462	0.366636	KHSRP
GOBP_RESPONSE_TO_TOXIC_SUBSTANCE	214	-1.50756	0.275373	-1.34731	0.413673	DHRS2
GOBP_NEGATIVE_REGULATION_OF_CATALYTIC_ACTIVITY	342	-1.50712	0.275388	-1.51089	0.303021	CCAR2,NOSIP,PPP1R12A
GOBP_CGMP_MEDIATED_SIGNALING	33	1.60215	0.280185	1.59377	0.3285	ADNP
GOBP_ORGANIC_CATION_TRANSPORT	87	-1.50221	0.280452	-1.42233	0.363999
GOBP_L_AMINO_ACID_BIOSYNTHETIC_PROCESS	50	-1.50377	0.280625	-1.46441	0.33137
GOMF_PROTEIN_SERINE_THREONINE_PHOSPHATASE_ACTIVITY	72	-1.50279	0.281052	-1.51658	0.305324	PTPMT1
GOBP_POSITIVE_REGULATION_OF_OSTEOCLAST_DIFFERENTIATION	22	-1.50228	0.281223	-0.906138	0.831602
GOBP_APOPTOTIC_PROCESS_INVOLVED_IN_MORPHOGENESIS	26	-1.50301	0.281385	-1.43492	0.358971
GOBP_RESPONSE_TO_TRANSFORMING_GROWTH_FACTOR_BETA	231	1.59316	0.281981	1.61751	0.304025	CD2AP
GOBP_REGULATION_OF_PROTEIN_STABILITY	261	-1.50041	0.282163	-1.60385	0.223699	CASP3,CCAR2,GIPC1,LMNA,USP4
GOBP_NEGATIVE_REGULATION_OF_PEPTIDASE_ACTIVITY	103	-1.50079	0.282298	-1.61625	0.206949
GOBP_RESPONSE_TO_TUMOR_NECROSIS_FACTOR	189	-1.49561	0.282483	-1.35699	0.40862	CASP3
GOCC_PROTEASOME_ACCESSORY_COMPLEX	23	-1.49961	0.283019	-1.57127	0.247378	PSMC2,PSMD4
GOMF_ANKYRIN_BINDING	17	-1.49575	0.283076	-1.43359	0.356823
GOCC_BRUSH_BORDER	95	-1.49498	0.283101	-1.42664	0.364874	CAPZB,LIMA1
GOCC_U2_SNRNP	21	-1.49913	0.283143	-1.68646	0.155551	BUD13,DDX46,HTATSF1,SF3A1,SF3B2
GOMF_NUCLEOTIDE_TRANSMEMBRANE_TRANSPORTER_ACTIVITY	20	-1.496	0.283348	-1.41207	0.367453
GOMF_HEPARAN_SULFATE_PROTEOGLYCAN_BINDING	17	1.59794	0.283409	1.29512	0.6162
GOMF_GABA_RECEPTOR_ACTIVITY	18	1.60216	0.283731	1.47494	0.462373
GOBP_INTERLEUKIN_8_PRODUCTION	72	-1.49789	0.283922	-1.38549	0.37872
GOCC_SPECIFIC_GRANULE	137	-1.49609	0.284055	-1.31437	0.439863
GOMF_NAD_BINDING	52	1.59901	0.284154	1.60004	0.345369	CTBP2,NDUFV1
GOBP_TOLL_LIKE_RECEPTOR_4_SIGNALING_PATHWAY	46	-1.49816	0.284191	-1.23568	0.492779	ECSIT,MAP3K7,TMEM126A
GOBP_ARACHIDONIC_ACID_SECRETION	23	-1.49402	0.284226	-1.41542	0.363619	ANXA1
GOBP_SYMBIONT_ENTRY_INTO_HOST	145	-1.4964	0.284312	-1.41839	0.363319
GOBP_MAMMARY_GLAND_EPITHELIAL_CELL_PROLIFERATION	23	-1.49681	0.284314	-1.59121	0.232877	MED1,PHB2
GOBP_NEURON_PROJECTION_EXTENSION_INVOLVED_IN_NEURON_PROJECTION_GUIDANCE	18	1.5949	0.284362	1.25114	0.675081
GOBP_INHIBITORY_SYNAPSE_ASSEMBLY	18	1.59345	0.284591	1.54348	0.374238
GOBP_CYTOPLASMIC_TRANSLATION	123	-1.49705	0.28476	-1.62014	0.204719	RPL27A,RPS13,RPS18,RPS9
GOBP_REGULATION_OF_VOLTAGE_GATED_CALCIUM_CHANNEL_ACTIVITY	22	1.59552	0.286126	1.70305	0.230801
GOBP_POSITIVE_REGULATION_OF_INTERLEUKIN_8_PRODUCTION	56	-1.4921	0.286316	-1.46329	0.332012
GOBP_U2_TYPE_PRESPLICEOSOME_ASSEMBLY	22	-1.49233	0.286711	-1.69016	0.154738
GOMF_EPIDERMAL_GROWTH_FACTOR_RECEPTOR_BINDING	32	-1.49077	0.288182	-1.1601	0.549408	SNX2
GOBP_NEGATIVE_REGULATION_OF_CELLULAR_SENESCENCE	22	-1.4897	0.289522	-1.44054	0.354401	MIF
GOBP_CELLULAR_RESPONSE_TO_GAMMA_RADIATION	24	-1.48905	0.290078	-1.34967	0.411453	TP53
GOBP_RAB_PROTEIN_SIGNAL_TRANSDUCTION	16	-1.48837	0.290593	-1.63004	0.194614
GOMF_OPSONIN_BINDING	17	-1.48759	0.291419	-1.39909	0.370261
GOBP_REGULATION_OF_MESENCHYMAL_CELL_PROLIFERATION	33	-1.48696	0.291943	-1.50564	0.303407
GOCC_U1_SNRNP	15	-1.48608	0.292059	-1.80675	0.0944781	PRPF40A,SNRPC
GOBP_IMP_METABOLIC_PROCESS	16	-1.48619	0.29267	-1.14788	0.562664	HPRT1
GOBP_SMOOTH_MUSCLE_CELL_DIFFERENTIATION	54	1.58529	0.295538	1.54381	0.376707
GOMF_P_TYPE_TRANSMEMBRANE_TRANSPORTER_ACTIVITY	20	-1.4813	0.296083	-1.78574	0.0997731
GOBP_POSITIVE_REGULATION_OF_CALCINEURIN_MEDIATED_SIGNALING	16	-1.48154	0.296355	-1.53618	0.291247
GOBP_RESPONSE_TO_TYPE_II_INTERFERON	93	-1.48167	0.296887	-1.48566	0.320142
GOCC_PROTEASOME_COMPLEX	53	-1.48188	0.297287	-1.62923	0.194765	PSMC2,PSMD4,TXNL1
GOMF_SIGNAL_SEQUENCE_BINDING	43	-1.47905	0.29747	-1.48231	0.323902
GOBP_COLUMNAR_CUBOIDAL_EPITHELIAL_CELL_DIFFERENTIATION	103	-1.48217	0.297675	-1.51139	0.302908
GOBP_ANTIGEN_PROCESSING_AND_PRESENTATION	99	1.58556	0.298244	1.82187	0.115541
GOBP_POSITIVE_REGULATION_OF_PROTEIN_BINDING	45	-1.47906	0.298272	-1.4051	0.366329	TRIM21
GOMF_R_SMAD_BINDING	23	-1.48226	0.298352	-1.17865	0.537313
GOBP_CARDIAC_ATRIUM_MORPHOGENESIS	24	-1.47941	0.298403	-1.37324	0.389729
GOBP_ACTIVATION_OF_INNATE_IMMUNE_RESPONSE	235	-1.47338	0.298626	-1.37582	0.386347	MATR3,PQBP1,SFPQ
GOMF_SOLUTE_SODIUM_SYMPORTER_ACTIVITY	66	-1.47799	0.298766	-1.3422	0.418898
GOBP_CELLULAR_RESPONSE_TO_TYPE_II_INTERFERON	75	-1.47484	0.298788	-1.41795	0.362643
GOBP_POSITIVE_REGULATION_OF_PEPTIDASE_ACTIVITY	141	-1.47516	0.298938	-1.30926	0.444951
GOBP_RESPONSE_TO_INSULIN	233	-1.48235	0.299038	-1.4007	0.368038	TSC1
GOBP_EMBRYONIC_PLACENTA_MORPHOGENESIS	23	-1.47947	0.299107	-1.21354	0.508436
GOBP_REGULATION_OF_NEURON_PROJECTION_REGENERATION	25	-1.47354	0.299107	-1.19493	0.523791
GOBP_PROTEIN_N_LINKED_GLYCOSYLATION	55	-1.47372	0.299584	-1.35086	0.410052
GOBP_REGULATION_OF_LIPID_STORAGE	40	-1.4752	0.299674	-1.54765	0.279616
GOBP_NUCLEAR_EXPORT	135	-1.47391	0.299936	-1.49739	0.315517	ATXN1
GOBP_RESPONSE_TO_METAL_ION	303	-1.47545	0.300016	-1.21436	0.510425	CASP3
GOBP_REGULATION_OF_LIPID_BIOSYNTHETIC_PROCESS	143	-1.47549	0.300801	-1.44508	0.353844
GOBP_CELLULAR_RESPONSE_TO_PEPTIDE_HORMONE_STIMULUS	274	-1.47586	0.300962	-1.4966	0.316184
GOBP_MODIFIED_AMINO_ACID_TRANSPORT	33	-1.47603	0.301477	-1.47544	0.326661
GOBP_WATER_SOLUBLE_VITAMIN_METABOLIC_PROCESS	49	-1.47161	0.3015	-1.38321	0.380437
GOBP_AMINO_ACID_TRANSMEMBRANE_TRANSPORT	78	-1.47099	0.301928	-1.38937	0.376976
GOBP_POSITIVE_REGULATION_OF_NF_KAPPAB_TRANSCRIPTION_FACTOR_ACTIVITY	112	-1.47607	0.302204	-1.2928	0.449847
GOBP_MITOCHONDRIAL_ELECTRON_TRANSPORT_CYTOCHROME_C_TO_OXYGEN	15	1.58115	0.303046	1.09605	0.809369
GOMF_P53_BINDING	58	-1.46873	0.303357	-1.4585	0.338304	BRD4,TP53,TP53BP1
GOBP_POLYAMINE_METABOLIC_PROCESS	15	-1.46949	0.303405	-1.65152	0.178197
GOBP_INTERLEUKIN_2_PRODUCTION	57	-1.469	0.303577	-1.35138	0.410252
GOBP_REGULATION_OF_CELLULAR_RESPONSE_TO_STRESS	432	-1.46963	0.303874	-1.47612	0.328039
GOBP_PROTEIN_LOCALIZATION_TO_ENDOPLASMIC_RETICULUM	55	-1.46759	0.304197	-1.68293	0.157271
GOMF_PROTEIN_CARRIER_CHAPERONE	27	-1.46774	0.304719	-1.47416	0.327498	BAG3
GOCC_TRANSCRIPTION_REGULATOR_COMPLEX	429	-1.46646	0.304825	-1.48274	0.32393	MTA2,PDLIM1,SNF8,SUB1,TP53
GOBP_NEGATIVE_REGULATION_OF_PROTEIN_MATURATION	20	-1.46676	0.305042	-1.29219	0.448965
GOBP_MANNOSYLATION	16	1.57904	0.305591	1.44689	0.463433
GOBP_REGULATION_OF_REACTIVE_OXYGEN_SPECIES_METABOLIC_PROCESS	124	-1.4656	0.305936	-1.42065	0.36373
GOBP_POSITIVE_REGULATION_OF_BIOMINERAL_TISSUE_DEVELOPMENT	46	-1.46431	0.307179	-1.27748	0.461336
GOBP_RESPONSE_TO_NUTRIENT_LEVELS	421	-1.46392	0.307179	-1.51194	0.302752
GOBP_REGULATION_OF_OSTEOCLAST_DIFFERENTIATION	57	-1.4645	0.307531	-1.13136	0.572507
GOBP_SMOOTH_MUSCLE_CELL_MIGRATION	67	-1.46182	0.310756	-1.30964	0.445201
GOCC_CUL3_RING_UBIQUITIN_LIGASE_COMPLEX	29	-1.46113	0.311352	-1.49481	0.319281	ENC1
GOBP_REGULATION_OF_GLUCOSE_TRANSMEMBRANE_TRANSPORT	63	-1.46072	0.311456	-1.38446	0.379609
GOBP_REGULATION_OF_EPITHELIAL_CELL_APOPTOTIC_PROCESS	95	-1.455	0.313435	-1.42122	0.364903
GOBP_PROTEIN_EXPORT_FROM_NUCLEUS	51	-1.45861	0.313593	-1.31559	0.438654
GOMF_SNRNA_BINDING	39	-1.45894	0.313653	-1.34811	0.41318
GOBP_REGULATION_OF_LIPOPOLYSACCHARIDE_MEDIATED_SIGNALING_PATHWAY	22	-1.45558	0.31367	-1.36749	0.396439
GOBP_REGULATION_OF_ENDOCYTOSIS	233	-1.45506	0.314103	-1.36651	0.396687	PACSIN2
GOBP_ASTROCYTE_DIFFERENTIATION	75	-1.45911	0.314119	-1.15282	0.559581
GOBP_REGULATION_OF_GLUTAMATE_SECRETION	15	-1.45419	0.314381	-1.51212	0.303338
GOBP_NEGATIVE_REGULATION_OF_ENDOTHELIAL_CELL_APOPTOTIC_PROCESS	32	-1.45559	0.314456	-1.47751	0.328665
GOBP_L_AMINO_ACID_TRANSPORT	74	-1.45585	0.314765	-1.43444	0.358277
GOBP_AMINO_ACID_BIOSYNTHETIC_PROCESS	64	-1.45359	0.314818	-1.52866	0.297515
GOBP_EMBRYONIC_PLACENTA_DEVELOPMENT	79	-1.45602	0.315215	-1.41586	0.363401	MED1
GOBP_LOW_DENSITY_LIPOPROTEIN_PARTICLE_REMODELING	15	-1.45145	0.315257	-1.32395	0.434392
GOBP_EPIDERMIS_DEVELOPMENT	284	-1.45101	0.315368	-1.17627	0.539272
GOCC_SMALL_NUCLEAR_RIBONUCLEOPROTEIN_COMPLEX	61	-1.45698	0.315528	-1.74545	0.120865
GOBP_L_GLUTAMATE_IMPORT_ACROSS_PLASMA_MEMBRANE	16	-1.44836	0.315531	-1.44227	0.353103
GOBP_ERAD_PATHWAY	82	-1.45609	0.315867	-1.64273	0.184061
GOBP_RESPONSE_TO_GLUCAGON	21	-1.45146	0.316015	-1.58856	0.233123
GOBP_AMIDE_BIOSYNTHETIC_PROCESS	117	-1.45711	0.316084	-1.54776	0.280572
GOBP_RNA_TEMPLATED_DNA_BIOSYNTHETIC_PROCESS	59	-1.44771	0.316149	-1.61009	0.214792
GOBP_MYELOID_CELL_DEVELOPMENT	75	-1.44839	0.316248	-1.3048	0.444697
GOBP_NEGATIVE_REGULATION_OF_LIPID_LOCALIZATION	38	-1.45167	0.316357	-1.4478	0.35234
GOBP_DEFENSE_RESPONSE_TO_BACTERIUM	209	-1.4561	0.316643	-1.21676	0.511367	CASP1,CASP4,MAP3K7,NAGK,TMF1
GOBP_POSITIVE_REGULATION_OF_INTERFERON_ALPHA_PRODUCTION	21	-1.45196	0.316667	-1.18628	0.532287	IFIH1
GOMF_GLUCOSYLTRANSFERASE_ACTIVITY	15	-1.4471	0.316681	-1.40522	0.367513
GOBP_GLUCOSE_6_PHOSPHATE_METABOLIC_PROCESS	27	-1.44992	0.316882	-1.4107	0.366724
GOBP_RESPONSE_TO_INORGANIC_SUBSTANCE	451	-1.44208	0.31691	-1.27337	0.462907	ADNP,ATIC,TP53
GOBP_FOLIC_ACID_CONTAINING_COMPOUND_METABOLIC_PROCESS	22	-1.44874	0.317009	-1.20021	0.517988
GOBP_POSITIVE_REGULATION_OF_TORC1_SIGNALING	39	-1.4484	0.317015	-1.41411	0.365085	USP4,WAC
GOBP_REGULATION_OF_B_CELL_DIFFERENTIATION	29	-1.44342	0.317075	-1.34073	0.42109
GOBP_SPLICEOSOMAL_SNRNP_ASSEMBLY	35	-1.44269	0.317149	-1.66915	0.164891	SART1,SNRPC
GOBP_ONE_CARBON_METABOLIC_PROCESS	34	-1.45208	0.317174	-1.28133	0.462384	SFXN1
GOBP_OVARIAN_FOLLICLE_DEVELOPMENT	50	-1.44232	0.317268	-1.39214	0.375716
GOBP_IN_UTERO_EMBRYONIC_DEVELOPMENT	329	-1.44147	0.317364	-1.47156	0.326687	BTF3,DBN1,MED1,NPAT,NSRP1,NSUN2,RBBP6,TP53
GOCC_CYTOSOLIC_LARGE_RIBOSOMAL_SUBUNIT	39	-1.44888	0.317504	-1.59608	0.229151	RPL27A
GOBP_PROTEIN_RNA_COMPLEX_ORGANIZATION	169	-1.44034	0.317576	-1.67717	0.158835
GOBP_POSITIVE_REGULATION_OF_TELOMERE_MAINTENANCE_VIA_TELOMERE_LENGTHENING	31	-1.44345	0.31777	-1.65935	0.173218
GOBP_MATURATION_OF_5_8S_RRNA	31	-1.44271	0.317873	-1.51589	0.302337
GOBP_POSITIVE_REGULATION_OF_PROTEIN_TRANSPORT	221	-1.43905	0.318061	-1.46364	0.332127
GOBP_RESPONSE_TO_INTERLEUKIN_1	95	-1.44899	0.31808	-1.35579	0.40883	ANXA1
GOMF_MRNA_3_UTR_BINDING	79	-1.44036	0.31824	-1.27146	0.466093	FMR1,FUS,HNRNPC,LARP4B,PARN,SERBP1,TP53
GOBP_TRANSEPITHELIAL_TRANSPORT	31	-1.43962	0.318358	-1.36005	0.403432
GOBP_RESPONSE_TO_WOUNDING	481	-1.44353	0.318365	-1.37871	0.383113	CASP3
GOBP_3_UTR_MEDIATED_MRNA_STABILIZATION	17	-1.44601	0.318366	-1.0457	0.664924	HNRNPC,RBM10
GOBP_RNA_MODIFICATION	117	-1.43856	0.318378	-1.48817	0.319385	PARN,PUS7
GOBP_REGULATION_OF_CYSTEINE_TYPE_ENDOPEPTIDASE_ACTIVITY	163	-1.43817	0.318523	-1.39441	0.37495
GOBP_POSITIVE_REGULATION_OF_INTERLEUKIN_6_PRODUCTION	84	-1.43914	0.318582	-1.07672	0.62841	IFIH1
GOBP_REGULATION_OF_VESICLE_MEDIATED_TRANSPORT	416	-1.44371	0.318761	-1.37788	0.382887	VAMP2,WDR44
GOMF_RIBOSOME_BINDING	75	-1.44044	0.318808	-1.64782	0.181446	FMR1,SEC61G,SERBP1,SRP19
GOBP_PLACENTA_BLOOD_VESSEL_DEVELOPMENT	27	-1.44509	0.318826	-1.34211	0.418439
GOBP_POSITIVE_REGULATION_OF_EPITHELIAL_CELL_APOPTOTIC_PROCESS	32	-1.44403	0.318835	-1.39977	0.369407
GOBP_REGULATION_OF_HEMATOPOIETIC_PROGENITOR_CELL_DIFFERENTIATION	35	-1.44457	0.319119	-1.56231	0.257255
GOBP_FLUID_TRANSPORT	30	-1.43579	0.319133	-1.12035	0.58131
GOBP_T_HELPER_17_TYPE_IMMUNE_RESPONSE	39	-1.43752	0.319165	-1.488	0.318764
GOBP_REGULATION_OF_SIGNAL_TRANSDUCTION_BY_P53_CLASS_MEDIATOR	84	-1.43645	0.31917	-1.3944	0.374244	SGK1
GOBP_DEOXYRIBONUCLEOTIDE_CATABOLIC_PROCESS	22	-1.44418	0.319225	-1.47608	0.327136
GOBP_REGULATION_OF_PROTEOLYSIS	470	-1.44524	0.319262	-1.41487	0.364044
GOBP_TELOMERE_MAINTENANCE	123	-1.43676	0.319277	-1.47141	0.326091	RUVBL1,SP100
GOBP_NEGATIVE_REGULATION_OF_LYASE_ACTIVITY	15	-1.43592	0.319564	-1.47337	0.326386
GOBP_INTRINSIC_APOPTOTIC_SIGNALING_PATHWAY	265	-1.43676	0.320005	-1.37069	0.391497	CASP3,CASP4,TP53
GOCC_INCLUSION_BODY	58	-1.43393	0.322383	-1.62659	0.197095
GOBP_MYOBLAST_DIFFERENTIATION	90	-1.43325	0.323107	-1.37192	0.390658
GOCC_GABA_RECEPTOR_COMPLEX	18	1.57016	0.323433	1.43308	0.489216
GOMF_ALDEHYDE_DEHYDROGENASE_NAD_P_PLUS_ACTIVITY	15	1.56859	0.324402	1.64194	0.275449
GOBP_RETINA_VASCULATURE_DEVELOPMENT_IN_CAMERA_TYPE_EYE	19	-1.4321	0.324728	-0.826998	0.915643
GOBP_RESPIRATORY_SYSTEM_PROCESS	32	1.57112	0.324752	1.46778	0.458073
GOBP_NEGATIVE_REGULATION_OF_COAGULATION	47	-1.43019	0.325837	-1.41819	0.362924	ANXA5
GOBP_NEGATIVE_REGULATION_OF_PROTEOLYSIS	175	-1.43081	0.326019	-1.48732	0.319331	TP53
GOBP_POSITIVE_REGULATION_OF_RNA_SPLICING	34	-1.42532	0.326156	-1.53327	0.293995	U2AF2
GOBP_REGULATORY_NCRNA_MEDIATED_GENE_SILENCING	89	-1.42497	0.326165	-1.42867	0.364353
GOBP_RESPONSE_TO_PROGESTERONE	39	-1.43101	0.326333	-1.07253	0.628826
GOBP_POSITIVE_REGULATION_OF_LIPID_STORAGE	17	-1.4302	0.32653	-1.4626	0.33175
GOBP_REGULATION_OF_FATTY_ACID_OXIDATION	28	-1.42538	0.326736	-1.59826	0.227377
GOBP_CELLULAR_RESPONSE_TO_CALCIUM_ION	59	-1.42939	0.326854	0.868298	0.96663
GOBP_NEGATIVE_REGULATION_OF_DNA_BINDING_TRANSCRIPTION_FACTOR_ACTIVITY	104	-1.4242	0.327113	-1.44748	0.352154	PHB2,SP100
GOMF_ACTIN_BINDING	348	-1.4254	0.327395	-1.44664	0.352158	ARPC5,CAPZB,CD2AP,CFL1,CORO1B,DBN1,ENAH,ENC1,EPB41L2,GIPC1,HDGF,LIMA1,MAP1A,PAWR,PDLIM1,PPP1R18,SPTAN1,SVIL,TAGLN
GOBP_MAMMARY_GLAND_EPITHELIAL_CELL_DIFFERENTIATION	16	-1.42366	0.327426	-1.31732	0.435742
GOBP_POSITIVE_REGULATION_OF_PROTEIN_UBIQUITINATION	79	-1.42328	0.327559	-1.3495	0.411141
GOBP_LABYRINTHINE_LAYER_DEVELOPMENT	43	-1.42867	0.327728	-1.30564	0.445044
GOBP_POSITIVE_REGULATION_OF_TUMOR_NECROSIS_FACTOR_SUPERFAMILY_CYTOKINE_PRODUCTION	96	-1.42787	0.327935	-1.26689	0.468423
GOMF_AMINO_ACID_TRANSMEMBRANE_TRANSPORTER_ACTIVITY	77	-1.42541	0.328082	-1.30976	0.446174
GOBP_INTRINSIC_APOPTOTIC_SIGNALING_PATHWAY_BY_P53_CLASS_MEDIATOR	68	-1.4227	0.328097	-1.26967	0.464921	TP53
GOBP_NEGATIVE_REGULATION_OF_CELL_CYCLE_G2_M_PHASE_TRANSITION	59	-1.42807	0.328249	-1.14792	0.563436
GOBP_TETRAPYRROLE_METABOLIC_PROCESS	51	1.56583	0.32827	1.55625	0.3659
GOBP_ACUTE_INFLAMMATORY_RESPONSE	87	-1.42557	0.328443	-1.32862	0.433113
GOBP_POSITIVE_REGULATION_OF_MACROPHAGE_DERIVED_FOAM_CELL_DIFFERENTIATION	17	-1.42725	0.328597	-1.61119	0.214003
GOCC_CONTRACTILE_MUSCLE_FIBER	198	-1.42583	0.32867	-1.53854	0.291752
GOCC_EUCHROMATIN	50	-1.42647	0.328714	-1.52292	0.297969	CBX3,PSIP1
GOBP_NEGATIVE_REGULATION_OF_DNA_REPLICATION	21	-1.42199	0.328955	-1.70243	0.139985	TP53
GOCC_PRECATALYTIC_SPLICEOSOME	43	-1.4267	0.328986	-1.65149	0.177104	SF3B2
GOMF_SIGNALING_ADAPTOR_ACTIVITY	91	-1.41784	0.329012	-1.29132	0.448191	FMR1,GAB1
GOBP_RESPIRATORY_BURST	33	-1.41982	0.329024	-1.15213	0.559569
GOBP_REGULATION_OF_NUCLEOTIDE_METABOLIC_PROCESS	79	-1.41916	0.329029	-1.29164	0.448575
GOBP_CARDIAC_ATRIUM_DEVELOPMENT	30	-1.42596	0.329104	-1.39263	0.376158
GOBP_MODULATION_BY_SYMBIONT_OF_ENTRY_INTO_HOST	48	-1.41876	0.329104	-1.40811	0.365695
GOMF_KINASE_REGULATOR_ACTIVITY	219	-1.42158	0.329105	-1.52773	0.297255	BCCIP
GOBP_POSITIVE_REGULATION_OF_MYELOID_LEUKOCYTE_MEDIATED_IMMUNITY	20	-1.41734	0.329391	-1.30069	0.444271
GOBP_CELLULAR_RESPONSE_TO_OXYGEN_LEVELS	143	-1.41995	0.329423	-1.35036	0.410579
GOBP_NEGATIVE_REGULATION_OF_LIPID_BIOSYNTHETIC_PROCESS	48	-1.41929	0.329483	-1.57472	0.245085
GOBP_REGULATION_OF_GLUCOSE_IMPORT	49	-1.41792	0.329553	-1.38784	0.375368
GOBP_REGULATION_OF_BIOLOGICAL_PROCESS_INVOLVED_IN_SYMBIOTIC_INTERACTION	54	-1.41677	0.329891	-1.42731	0.364203
GOBP_REGULATION_OF_ALPHA_BETA_T_CELL_DIFFERENTIATION	65	-1.41506	0.33002	-1.31021	0.445644
GOBP_P38MAPK_CASCADE	48	-1.42055	0.330076	-1.4739	0.327125	MAP3K7
GOBP_HYALURONAN_CATABOLIC_PROCESS	16	-1.41995	0.330118	-1.31807	0.437081
GOMF_CYCLIN_DEPENDENT_PROTEIN_SERINE_THREONINE_KINASE_REGULATOR_ACTIVITY	41	-1.41796	0.330134	-1.2679	0.466552
GOBP_ALPHA_BETA_T_CELL_DIFFERENTIATION	105	-1.41522	0.330375	-1.3721	0.390966	ANXA1
GOBP_POSITIVE_REGULATION_OF_SECRETION	276	-1.4201	0.330414	-1.32848	0.432755
GOBP_MULTICELLULAR_ORGANISMAL_LEVEL_IRON_ION_HOMEOSTASIS	21	-1.41618	0.330439	-1.38736	0.375758
GOCC_BASEMENT_MEMBRANE	73	1.56139	0.330464	1.62321	0.311958	CASK
GOMF_PHOSPHOTYROSINE_RESIDUE_BINDING	43	-1.42058	0.33068	-1.19276	0.52603
GOMF_CADHERIN_BINDING	295	-1.41409	0.3307	-1.36244	0.399215	ATIC,BAG3,CAPZB,CAST,CC2D1A,CD2AP,CHMP2B,CHMP4B,CORO1B,DBN1,EEF1D,EFHD2,EIF5,EPS15,GIPC1,HCFC1,LIMA1,LRRFIP1,NUDC,PACSIN2,PLIN3,RUVBL1,SEPTIN2,SERBP1,SLK,SNX2,SPTAN1,TAGLN2,TMPO,UBFD1
GOBP_NEGATIVE_REGULATION_OF_INTRACELLULAR_PROTEIN_TRANSPORT	27	-1.41375	0.330763	-1.63043	0.195135
GOBP_RNA_LOCALIZATION	164	-1.4153	0.330863	-1.59658	0.229403
GOBP_PIGMENT_METABOLIC_PROCESS	66	1.56244	0.330884	1.48186	0.462539
GOBP_REGULATION_OF_LIPID_METABOLIC_PROCESS	255	-1.41556	0.331043	-1.47166	0.327398	EDF1
GOBP_NEGATIVE_REGULATION_OF_RESPONSE_TO_ENDOPLASMIC_RETICULUM_STRESS	33	-1.41413	0.331313	-1.46126	0.332767
GOBP_PORPHYRIN_CONTAINING_COMPOUND_METABOLIC_PROCESS	45	1.55746	0.331538	1.5737	0.349304	UROD
GOBP_NEGATIVE_REGULATION_OF_MEIOTIC_CELL_CYCLE	15	-1.41182	0.333327	-1.12766	0.576162
GOBP_REGULATION_OF_SKELETAL_MUSCLE_CELL_DIFFERENTIATION	15	-1.41072	0.333726	-1.41738	0.361487
GOMF_CHEMOATTRACTANT_ACTIVITY	26	1.55786	0.333811	1.69689	0.239917	MIF
GOMF_RNA_POLYMERASE_II_CTD_HEPTAPEPTIDE_REPEAT_MODIFYING_ACTIVITY	15	-1.41188	0.333846	-1.50705	0.304244
GOBP_SKELETAL_MUSCLE_ORGAN_DEVELOPMENT	145	-1.41122	0.333949	-1.23446	0.493301
GOBP_OSTEOCLAST_DIFFERENTIATION	90	-1.41091	0.333969	-1.10529	0.592088	FOSL2,GLO1
GOBP_REGULATION_OF_CATION_CHANNEL_ACTIVITY	72	1.56254	0.334104	1.49538	0.448258
GOBP_REGULATION_OF_BONE_REMODELING	44	-1.40922	0.334322	-1.32541	0.434224
GOCC_VESICLE_LUMEN	294	-1.40925	0.334915	-1.34897	0.411775
GOCC_CATION_TRANSPORTING_ATPASE_COMPLEX	16	-1.40954	0.334984	-1.52544	0.29433
GOBP_NEGATIVE_REGULATION_OF_BIOMINERAL_TISSUE_DEVELOPMENT	25	1.55851	0.335384	1.47242	0.46744
GOBP_FC_RECEPTOR_MEDIATED_STIMULATORY_SIGNALING_PATHWAY	28	-1.4096	0.335522	-1.10661	0.591888
GOMF_PROTEOGLYCAN_BINDING	35	1.55496	0.33566	1.59729	0.339476
GOBP_INTERLEUKIN_6_PRODUCTION	127	-1.40696	0.337869	-1.05497	0.65274
GOBP_NEGATIVE_REGULATION_OF_SMOOTH_MUSCLE_CELL_PROLIFERATION	44	-1.40462	0.337999	-1.44363	0.353574
GOBP_RESPONSE_TO_FOLLICLE_STIMULATING_HORMONE	15	-1.40428	0.338032	-1.46916	0.325388
GOBP_CARDIAC_MUSCLE_CONTRACTION	128	1.55051	0.338179	1.22072	0.708714
GOCC_ENDOPLASMIC_RETICULUM_GOLGI_INTERMEDIATE_COMPARTMENT_MEMBRANE	66	-1.407	0.338458	-1.43128	0.36052
GOMF_MRNA_BINDING	255	-1.40463	0.338655	-1.47751	0.33062	BCLAF1,C1QBP,EIF4A3,FMR1,FUBP1,KHSRP,MRPL13,NSRP1,POLDIP3,RBM25,RPS13,SNRPC,SRRM2,ZNF638
GOBP_CELLULAR_RESPONSE_TO_ALKALOID	33	-1.40482	0.338878	-1.37985	0.38248
GOBP_RNA_SPLICING	342	-1.4051	0.339026	-1.60011	0.225992	ACIN1,BCLAF1,BUD13,C1QBP,CCAR2,CDC5L,DDX46,EIF4A3,FAM50A,FMR1,FUS,HNRNPC,HTATSF1,IK,KHSRP,MFAP1,NSRP1,PNN,PQBP1,PRPF4,PRPF40A,PUS7,RBM10,RBM17,RBM25,SART1,SF3A1,SF3B2,SFPQ,SRRM2,SRSF5,SUGP1,TCERG1,THRAP3,U2AF2,ZC3H13,ZNF638,ZRANB2
GOBP_NEGATIVE_REGULATION_OF_PROGRAMMED_NECROTIC_CELL_DEATH	16	-1.40349	0.33914	-1.24944	0.483228
GOBP_REGULATION_OF_MYELOID_CELL_DIFFERENTIATION	170	-1.40513	0.339618	-1.29377	0.449778
GOCC_CATALYTIC_STEP_2_SPLICEOSOME	68	-1.40535	0.339808	-1.71926	0.139519	CDC5L,EIF4A3,HNRNPC,PNN,SART1,SF3A1,SF3B2,SRRM2
GOBP_REGULATION_OF_CARDIAC_CONDUCTION	21	1.54667	0.339935	1.33287	0.591128
GOBP_DIGESTIVE_SYSTEM_PROCESS	86	-1.40243	0.340125	-1.40948	0.365731
GOBP_REGULATION_OF_DNA_BINDING_TRANSCRIPTION_FACTOR_ACTIVITY	278	-1.40555	0.340136	-1.42511	0.363386	SGK1
GOMF_SULFUR_COMPOUND_BINDING	223	1.55092	0.340243	1.65915	0.28057
GOBP_ENERGY_DERIVATION_BY_OXIDATION_OF_ORGANIC_COMPOUNDS	257	1.5476	0.340401	1.2636	0.660781	ACADVL
GOBP_TELOMERE_MAINTENANCE_VIA_TELOMERE_LENGTHENING	64	-1.40137	0.34054	-1.58822	0.231499
GOBP_POSITIVE_REGULATION_OF_PROTEOLYSIS	271	-1.40249	0.340667	-1.26183	0.47087
GOBP_TRIGLYCERIDE_BIOSYNTHETIC_PROCESS	26	-1.40187	0.340714	-1.42858	0.363698
GOMF_PENTOSYLTRANSFERASE_ACTIVITY	41	-1.40152	0.340866	-1.20212	0.517137
GOBP_POSITIVE_REGULATION_OF_VASCULATURE_DEVELOPMENT	146	-1.39978	0.342079	-1.42768	0.364204
GOBP_PIGMENT_BIOSYNTHETIC_PROCESS	50	1.55151	0.342102	1.46744	0.456257
GOBP_SODIUM_ION_HOMEOSTASIS	43	-1.40033	0.342165	-1.42553	0.36397
GOBP_POSITIVE_REGULATION_OF_RHO_PROTEIN_SIGNAL_TRANSDUCTION	32	1.54484	0.342245	1.55673	0.368287
GOBP_PHOSPHATIDIC_ACID_METABOLIC_PROCESS	28	-1.39982	0.34265	-1.44414	0.354202
GOBP_INNERVATION	22	1.54794	0.342665	1.52206	0.404465
GOBP_MEMBRANE_FISSION	33	-1.39876	0.343477	-1.206	0.516097	CHMP2B,CHMP4B,SNF8,VPS37A,VPS4B
GOBP_ORGANIC_ACID_TRANSMEMBRANE_TRANSPORT	113	-1.3979	0.344053	-1.4457	0.353424
GOBP_NEGATIVE_REGULATION_OF_TOLL_LIKE_RECEPTOR_SIGNALING_PATHWAY	16	-1.39819	0.344071	-1.52711	0.296393
GOBP_NEGATIVE_REGULATION_OF_GROWTH	192	-1.39638	0.344545	-1.38056	0.382375
GOBP_PROTEIN_TRANSMEMBRANE_TRANSPORT	55	-1.39654	0.344874	-1.27276	0.463369
GOBP_LEUKOCYTE_CELL_CELL_ADHESION	357	-1.39534	0.345429	-1.28007	0.461297
GOBP_REGULATION_OF_CILIUM_DEPENDENT_CELL_MOTILITY	18	1.54264	0.345495	1.44827	0.466976
GOBP_CIRCADIAN_RHYTHM	178	-1.39654	0.345527	-1.3803	0.382241	HEBP1,THRAP3,TOP1,TP53
GOMF_AMINO_ACID_BINDING	43	-1.39681	0.34566	-1.35473	0.407887
GOCC_TERTIARY_GRANULE_MEMBRANE	61	-1.39546	0.34583	-1.10648	0.591788
GOMF_DEATH_RECEPTOR_BINDING	18	-1.39479	0.346053	-1.0037	0.712325	BID,CASP3
GOBP_GLUCOSE_IMPORT	61	-1.39439	0.346221	-1.31056	0.445445	TSC1
GOBP_VASCULAR_TRANSPORT	76	-1.39399	0.346468	-1.38405	0.37986
GOMF_MAP_KINASE_KINASE_KINASE_ACTIVITY	22	-1.39315	0.347657	-1.49441	0.319128	MAP3K7
GOCC_SEX_CHROMOSOME	27	-1.39273	0.347902	-1.47293	0.325417
GOBP_NEGATIVE_ADAPTATION_OF_SIGNALING_PATHWAY	17	1.53962	0.348191	1.59183	0.329802
GOBP_RESPONSE_TO_ALDOSTERONE	17	-1.39132	0.348303	-1.27954	0.461449
GOBP_MATURATION_OF_LSU_RRNA	19	-1.3916	0.348376	-1.46729	0.32849
GOBP_HEPATOCYTE_APOPTOTIC_PROCESS	19	-1.39185	0.348537	-1.26986	0.46554	BID
GOBP_REGULATION_OF_CELL_ADHESION_MEDIATED_BY_INTEGRIN	43	-1.392	0.348898	-1.21571	0.512501
GOBP_REGULATION_OF_MORPHOGENESIS_OF_AN_EPITHELIUM	56	1.54034	0.349107	1.43829	0.482906
GOBP_RESPONSE_TO_IONIZING_RADIATION	115	-1.39057	0.349293	-1.12309	0.580019
GOMF_DOUBLE_STRANDED_RNA_BINDING	62	-1.3888	0.349314	-1.38786	0.376058	IFIH1,LRRFIP1
GOBP_MONOCYTE_CHEMOTAXIS	43	-1.38928	0.349533	-1.14454	0.561648	ANXA1
GOMF_MICROFILAMENT_MOTOR_ACTIVITY	33	-1.38894	0.349653	-1.321	0.436418
GOMF_GDP_BINDING	62	-1.38949	0.349723	-1.49144	0.31882
GOBP_POSITIVE_REGULATION_OF_CYTOKINE_PRODUCTION	409	-1.38801	0.34975	-1.21463	0.510785	MIF,TMF1
GOMF_UBIQUITIN_LIKE_PROTEIN_LIGASE_BINDING	276	-1.38754	0.3501	-1.36978	0.393005
GOBP_REGULATION_OF_LYMPHOCYTE_ACTIVATION	416	-1.3881	0.350218	-1.21369	0.509549
GOBP_OVULATION_CYCLE_PROCESS	45	-1.3895	0.350352	-1.41362	0.36471
GOBP_REGULATION_OF_INTRINSIC_APOPTOTIC_SIGNALING_PATHWAY	150	-1.38977	0.350362	-1.33412	0.429021	PTPMT1
GOBP_DNA_DEMETHYLATION	15	-1.38671	0.351311	-1.51359	0.304375
GOBP_NUCLEUS_ORGANIZATION	123	-1.3854	0.352793	-1.30013	0.443267	CHMP2B,CHMP4B,LMNA,VPS4B
GOBP_MUSCLE_CELL_MIGRATION	78	-1.3857	0.352807	-1.31122	0.445162
GOCC_PROTON_TRANSPORTING_TWO_SECTOR_ATPASE_COMPLEX	37	1.53693	0.35285	1.18151	0.735338
GOBP_ERYTHROCYTE_HOMEOSTASIS	129	-1.38391	0.354737	-1.29962	0.443856
GOBP_REGULATION_OF_HORMONE_METABOLIC_PROCESS	34	-1.38203	0.354942	-1.44233	0.353879
GOBP_NEGATIVE_REGULATION_OF_MITOTIC_CELL_CYCLE_PHASE_TRANSITION	156	-1.38225	0.355078	-1.20668	0.515782
GOBP_POSITIVE_REGULATION_OF_INTERLEUKIN_1_BETA_PRODUCTION	51	-1.38393	0.355355	-1.24867	0.482984	CASP1
GOBP_INTERFERON_ALPHA_PRODUCTION	25	-1.38238	0.355443	-1.13631	0.565803
GOBP_REGULATION_OF_AMINO_ACID_TRANSPORT	35	-1.38313	0.355791	-1.40783	0.364816
GOBP_NEGATIVE_REGULATION_OF_CELL_CYCLE_G1_S_PHASE_TRANSITION	65	-1.38132	0.355813	-1.33183	0.429965	APC
GOBP_NEGATIVE_REGULATION_OF_RESPONSE_TO_WOUNDING	81	-1.38247	0.355904	-1.26416	0.469419
GOBP_CARBOHYDRATE_TRANSPORT	99	-1.38271	0.356039	-1.25843	0.47226
GOBP_DEOXYRIBONUCLEOSIDE_MONOPHOSPHATE_METABOLIC_PROCESS	21	-1.38082	0.356214	-1.07309	0.628548
GOBP_TRACHEA_DEVELOPMENT	17	-1.37897	0.357009	-1.27757	0.4617
GOMF_FAD_BINDING	36	-1.37857	0.35728	-1.40187	0.366873	NQO2
GOBP_RESPONSE_TO_EPIDERMAL_GROWTH_FACTOR	39	-1.37968	0.357384	-0.896278	0.845468
GOBP_RNA_5_END_PROCESSING	30	-1.37905	0.357474	-1.43773	0.357675
GOMF_PURINE_RIBONUCLEOTIDE_TRANSMEMBRANE_TRANSPORTER_ACTIVITY	16	-1.37725	0.357562	-1.30312	0.443838
GOBP_CLATHRIN_COAT_ASSEMBLY	17	-1.37981	0.357752	-1.21534	0.510963	EPS15
GOBP_NUCLEOLUS_ORGANIZATION	17	-1.37599	0.357754	-1.40731	0.36438
GOBP_REGULATION_OF_RESPONSE_TO_WOUNDING	149	-1.37918	0.357804	-1.23594	0.492644
GOBP_BIOLOGICAL_PROCESS_INVOLVED_IN_SYMBIOTIC_INTERACTION	259	-1.37645	0.358035	-1.27452	0.462445
GOBP_REGULATION_OF_SYNCYTIUM_FORMATION_BY_PLASMA_MEMBRANE_FUSION	24	-1.37615	0.358043	-0.892045	0.853147
GOBP_DEFENSE_RESPONSE_TO_GRAM_POSITIVE_BACTERIUM	70	-1.3776	0.358075	-1.10935	0.590402	CASP4
GOMF_PURINE_NUCLEOTIDE_TRANSMEMBRANE_TRANSPORTER_ACTIVITY	18	-1.37525	0.358079	-1.32163	0.436192
GOBP_RESPONSE_TO_CORTICOSTEROID	141	-1.37726	0.358185	-1.16541	0.545633
GOBP_APOPTOTIC_PROCESS_INVOLVED_IN_DEVELOPMENT	33	-1.37665	0.358203	-1.32184	0.436968
GOBP_ENDODERM_FORMATION	50	-1.37484	0.358305	-1.02711	0.68524
GOBP_NEUTROPHIL_ACTIVATION_INVOLVED_IN_IMMUNE_RESPONSE	20	-1.37769	0.358533	-1.18528	0.532933
GOBP_NEGATIVE_REGULATION_OF_FIBROBLAST_PROLIFERATION	24	-1.37526	0.358688	-1.34546	0.416047	PAWR,TP53
GOBP_RHYTHMIC_PROCESS	260	-1.37108	0.35914	-1.32878	0.433387	CBX3,CCAR2,NFKB2,SFPQ,THRAP3,TOP1,TP53
GOBP_POST_TRANSCRIPTIONAL_REGULATION_OF_GENE_EXPRESSION	387	-1.37329	0.359203	-1.41619	0.363465
GOBP_REGULATION_OF_PROTEIN_UBIQUITINATION	148	-1.37265	0.359415	-1.45806	0.338377
GOBP_PLACENTA_DEVELOPMENT	133	-1.37141	0.359665	-1.27944	0.461122	PPARD
GOBP_CELLULAR_RESPONSE_TO_KETONE	93	-1.37108	0.359745	-1.32023	0.435637
GOMF_PROTEIN_KINASE_ACTIVITY	465	-1.3733	0.359795	-1.4194	0.364178	AAK1,CASK,MAP3K7,PEAK1,SGK1,SLK,STK10
GOBP_REGULATION_OF_MACROPHAGE_DIFFERENTIATION	20	-1.37268	0.359966	-1.8244	0.085457
GOBP_NEGATIVE_REGULATION_OF_TRANSFERASE_ACTIVITY	159	-1.3735	0.359993	-1.38907	0.374785
GOBP_MITOTIC_G2_DNA_DAMAGE_CHECKPOINT_SIGNALING	32	-1.37036	0.360106	-1.18144	0.535246
GOBP_RESPONSE_TO_KETONE	190	-1.37372	0.360125	-1.29219	0.449546
GOBP_B_CELL_ACTIVATION	232	-1.37142	0.36025	-1.1135	0.586904	PHB2
GOMF_LIPOPOLYSACCHARIDE_BINDING	28	-1.37143	0.360862	-0.867009	0.881143	CASP4,ZRANB2
GOBP_CELL_RECOGNITION	113	-1.36942	0.361451	-1.45585	0.339048
GOMF_PROTEIN_SERINE_THREONINE_TYROSINE_KINASE_ACTIVITY	40	-1.37143	0.361458	-1.28079	0.461353	SGK1
GOBP_TERPENOID_BIOSYNTHETIC_PROCESS	15	-1.36878	0.361682	-1.5248	0.294791
GOBP_MESENCHYMAL_CELL_PROLIFERATION	44	-1.36897	0.361877	-1.45595	0.339689	PHF14
GOBP_SKELETAL_MUSCLE_CONTRACTION	36	1.5324	0.362311	1.2122	0.719661
GOBP_ENDOPLASMIC_RETICULUM_TO_GOLGI_VESICLE_MEDIATED_TRANSPORT	108	-1.36761	0.362492	-1.54401	0.283891	LMAN2L,TRAPPC12
GOMF_PROTEIN_TYROSINE_SERINE_THREONINE_PHOSPHATASE_ACTIVITY	20	-1.36769	0.36293	-1.40636	0.365836	PTPMT1
GOBP_DIGESTION	104	-1.36772	0.363484	-1.36308	0.40045	PRSS3
GOBP_CARDIAC_CONDUCTION_SYSTEM_DEVELOPMENT	32	1.52877	0.363909	1.30572	0.619253
GOMF_PALMITOYLTRANSFERASE_ACTIVITY	19	-1.36575	0.364132	-1.53213	0.294202
GOBP_REGULATION_OF_SPROUTING_ANGIOGENESIS	33	-1.3663	0.364166	-1.49286	0.31852
GOBP_PURINE_NUCLEOTIDE_TRANSPORT	28	-1.36599	0.364231	-1.38291	0.380431
GOBP_LABYRINTHINE_LAYER_MORPHOGENESIS	21	-1.36644	0.364421	-1.12322	0.580113
GOBP_AORTIC_VALVE_MORPHOGENESIS	33	1.53069	0.364543	1.45631	0.454865
GOBP_FATTY_ACID_BETA_OXIDATION	65	1.52899	0.366403	1.25357	0.672983	PPARD
GOBP_NUCLEOTIDE_TRANSPORT	31	-1.36387	0.36765	-1.39743	0.372469
GOCC_CILIARY_MEMBRANE	54	1.52625	0.368402	1.51669	0.410759	CASK,SEPTIN2
GOBP_LIVER_MORPHOGENESIS	23	-1.36265	0.369621	-0.983666	0.738016
GOBP_NEGATIVE_REGULATION_OF_CELLULAR_CATABOLIC_PROCESS	98	-1.36098	0.372018	-1.31203	0.443819
GOBP_ENDOTHELIAL_CELL_DEVELOPMENT	62	-1.36116	0.372224	-1.27765	0.462047
GOBP_LENS_MORPHOGENESIS_IN_CAMERA_TYPE_EYE	20	-1.35989	0.373256	-1.39732	0.371983
GOBP_PHOSPHATIDYLETHANOLAMINE_METABOLIC_PROCESS	19	-1.35571	0.373395	-1.30088	0.444994
GOCC_PML_BODY	94	-1.35537	0.373557	-1.35489	0.408215	CBX5,SP100,TP53,ZNF451
GOCC_ATPASE_DEPENDENT_TRANSMEMBRANE_TRANSPORT_COMPLEX	21	-1.36001	0.373615	-1.53302	0.293332
GOMF_PRE_MRNA_BINDING	28	-1.35586	0.373653	-1.28489	0.460558
GOBP_RESPONSE_TO_SALT	19	-1.35932	0.373923	-1.08704	0.614695
GOBP_NEGATIVE_REGULATION_OF_LEUKOCYTE_PROLIFERATION	88	-1.35819	0.373969	-1.09009	0.611651
GOBP_MEMBRANE_PROTEIN_ECTODOMAIN_PROTEOLYSIS	40	-1.356	0.374006	-1.42075	0.364377
GOCC_PROTON_TRANSPORTING_TWO_SECTOR_ATPASE_COMPLEX_PROTON_TRANSPORTING_DOMAIN	20	1.52322	0.374076	1.18817	0.732409
GOBP_REGULATION_OF_CELLULAR_RESPONSE_TO_HYPOXIA	16	-1.35787	0.374088	-1.18441	0.534221
GOMF_S_ACYLTRANSFERASE_ACTIVITY	15	-1.35866	0.374124	-1.63689	0.187114
GOBP_MAINTENANCE_OF_PROTEIN_LOCATION_IN_NUCLEUS	21	-1.35832	0.374267	-1.46493	0.331129
GOBP_SIGNAL_TRANSDUCTION_BY_P53_CLASS_MEDIATOR	143	-1.35887	0.374298	-1.27956	0.46199	TP53
GOBP_REGULATION_OF_DNA_TEMPLATED_TRANSCRIPTION_INITIATION	70	-1.35605	0.374486	-1.53601	0.289286
GOBP_REGULATION_OF_GLUCOSE_METABOLIC_PROCESS	83	-1.35463	0.374572	-1.42372	0.363995	FOXK1
GOBP_REGULATION_OF_RESPONSE_TO_ENDOPLASMIC_RETICULUM_STRESS	67	-1.35219	0.37467	-1.50766	0.303984
GOBP_REGULATION_OF_DNA_REPLICATION	107	-1.35193	0.374702	-1.44391	0.353807	RBBP6,RUVBL1
GOBP_SPHINGOLIPID_BIOSYNTHETIC_PROCESS	77	-1.35321	0.374732	-1.39661	0.372197
GOBP_MYELOID_LEUKOCYTE_DIFFERENTIATION	201	-1.35724	0.374802	-1.13153	0.572871
GOBP_REGULATION_OF_RESPONSE_TO_CYTOKINE_STIMULUS	138	-1.35261	0.374837	-1.25587	0.475432
GOBP_REGULATION_OF_B_CELL_APOPTOTIC_PROCESS	15	-1.35415	0.375053	-1.30078	0.444616
GOCC_MIDBODY	164	-1.35605	0.375088	-1.27942	0.460593	CHMP2B,CHMP4B,KIF23,NUDC,RACGAP1,SEPTIN2,SVIL,VPS4B,YPEL5
GOBP_SKIN_DEVELOPMENT	229	-1.35224	0.375133	-1.10502	0.592368
GOMF_PHOSPHATASE_ACTIVITY	209	-1.35274	0.375158	-1.24975	0.483653	PTPMT1
GOBP_NEGATIVE_REGULATION_OF_APOPTOTIC_SIGNALING_PATHWAY	192	-1.35678	0.375229	-1.27381	0.463036
GOBP_RNA_SPLICING_VIA_TRANSESTERIFICATION_REACTIONS	236	-1.35622	0.375281	-1.62444	0.198506	KHSRP,PRPF4
GOBP_MYELOID_CELL_HOMEOSTASIS	159	-1.35321	0.375328	-1.29562	0.448218
GOBP_VITAMIN_METABOLIC_PROCESS	93	-1.35644	0.375404	-1.2462	0.483994
GOBP_NEGATIVE_REGULATION_OF_CELL_CYCLE	319	-1.35332	0.375666	-1.2033	0.516633	CASP3
GOBP_REGULATION_OF_DIGESTIVE_SYSTEM_PROCESS	29	-1.35121	0.375689	-1.52684	0.295827
GOBP_RESPONSE_TO_PEPTIDE_HORMONE	381	-1.35335	0.37621	-1.36872	0.394882	ANXA1,NUDC
GOCC_CLUSTER_OF_ACTIN_BASED_CELL_PROJECTIONS	128	-1.35017	0.377326	-1.2988	0.445277
GOMF_ALKALI_METAL_ION_BINDING	18	-1.34853	0.380349	-1.64262	0.183038
GOMF_AMIDE_TRANSMEMBRANE_TRANSPORTER_ACTIVITY	26	-1.3445	0.382027	-1.20544	0.514556
GOBP_RNA_EXPORT_FROM_NUCLEUS	70	-1.34608	0.382104	-1.53815	0.291496	NUP153
GOMF_UBIQUITIN_BINDING	85	-1.34415	0.382203	-1.19671	0.521949	NPLOC4,TOM1L2
GOMF_MRNA_3_UTR_AU_RICH_REGION_BINDING	24	-1.34468	0.38221	-0.867154	0.881183	KHSRP
GOBP_EXTRACELLULAR_MATRIX_ASSEMBLY	41	1.51638	0.38232	1.58273	0.339594
GOBP_NEGATIVE_REGULATION_OF_MYELOID_LEUKOCYTE_DIFFERENTIATION	43	-1.34512	0.382456	-1.31903	0.436025
GOBP_NEGATIVE_REGULATION_OF_MITOTIC_CELL_CYCLE	198	-1.34475	0.382642	-1.15425	0.55851	TP53
GOMF_PROTEIN_HETERODIMERIZATION_ACTIVITY	252	-1.34609	0.382687	-1.36697	0.39695	FMR1,PHB2,SNX2,TCOF1,TP53
GOBP_REGULATION_OF_MYOBLAST_FUSION	17	-1.34363	0.382749	-0.869431	0.87915
GOBP_COLLAGEN_METABOLIC_PROCESS	93	1.5173	0.382791	1.74237	0.178658	FOSL2
GOBP_REGULATION_OF_RESPONSE_TO_TUMOR_CELL	21	-1.34523	0.382793	-0.925474	0.811634
GOBP_TUMOR_NECROSIS_FACTOR_SUPERFAMILY_CYTOKINE_PRODUCTION	149	-1.34631	0.382823	-1.08207	0.621085
GOBP_RETINOIC_ACID_METABOLIC_PROCESS	22	-1.34712	0.382846	-1.33403	0.427868
GOBP_POSITIVE_REGULATION_OF_MITOTIC_CELL_CYCLE	98	-1.34324	0.383002	-1.27888	0.460835	ASNS
GOBP_EPITHELIAL_STRUCTURE_MAINTENANCE	28	-1.34677	0.383058	-1.35145	0.410756
GOCC_SPECIFIC_GRANULE_LUMEN	55	-1.3464	0.383267	-1.28071	0.460953	SPTAN1
GOBP_PLASMINOGEN_ACTIVATION	24	-1.34525	0.383339	-1.31774	0.437291	PGK1
GOBP_INTEGRIN_ACTIVATION	23	1.5179	0.384256	1.42614	0.499598
GOBP_POSITIVE_REGULATION_OF_EXOCYTOSIS	68	-1.34183	0.385653	-1.20647	0.515357	STXBP5
GOBP_POSITIVE_REGULATION_OF_DNA_METABOLIC_PROCESS	248	-1.33897	0.386382	-1.43427	0.357817
GOBP_MATURATION_OF_5_8S_RRNA_FROM_TRICISTRONIC_RRNA_TRANSCRIPT_SSU_RRNA_5_8S_RRNA_LSU_RRNA	20	-1.3402	0.38646	-1.32517	0.434138
GOBP_ANTIGEN_PROCESSING_AND_PRESENTATION_OF_ENDOGENOUS_ANTIGEN	27	1.50689	0.386576	1.66754	0.280982
GOBP_DICARBOXYLIC_ACID_TRANSPORT	83	-1.33987	0.386684	-1.31634	0.437521
GOBP_GANGLIOSIDE_METABOLIC_PROCESS	22	-1.3403	0.386834	-1.15504	0.55684
GOBP_REGULATION_OF_TRANSLATION	276	-1.34054	0.386857	-1.40406	0.365651
GOBP_RESPONSE_TO_IRON_ION	27	-1.34105	0.38688	-1.41	0.366006
GOBP_BASIC_AMINO_ACID_TRANSPORT	17	-1.339	0.386899	-1.02652	0.684518
GOBP_TYPE_II_INTERFERON_MEDIATED_SIGNALING_PATHWAY	21	-1.33313	0.387037	-1.52604	0.294172
GOBP_REGULATION_OF_P38MAPK_CASCADE	37	-1.33339	0.387064	-1.44274	0.354675
GOBP_NEGATIVE_REGULATION_OF_CELL_SUBSTRATE_ADHESION	54	-1.33918	0.38708	-1.43872	0.35693
GOBP_REGULATION_OF_DNA_METABOLIC_PROCESS	408	-1.34069	0.387121	-1.4628	0.332229
GOMF_SERINE_HYDROLASE_ACTIVITY	147	1.51798	0.387191	1.69524	0.233047
GOBP_REGULATION_OF_HEMATOPOIETIC_STEM_CELL_DIFFERENTIATION	17	-1.33179	0.387225	-1.39102	0.376053	PUS7
GOBP_POSITIVE_REGULATION_OF_INTERLEUKIN_1_PRODUCTION	57	-1.33936	0.387268	-1.21609	0.512035
GOBP_ESTABLISHMENT_OF_ENDOTHELIAL_BARRIER	50	-1.33352	0.3874	-1.41082	0.367273
GOBP_ASPARTATE_TRANSMEMBRANE_TRANSPORT	16	-1.33816	0.387568	-1.39138	0.376032	SLC25A22
GOBP_RECEPTOR_MEDIATED_ENDOCYTOSIS	217	-1.33185	0.387627	-1.31505	0.439504	PPT1
GOBP_RESPONSE_TO_ACTIVITY	63	-1.33365	0.387672	-1.25241	0.479242
GOBP_NEUTRAL_LIPID_BIOSYNTHETIC_PROCESS	33	-1.33202	0.387794	-1.40515	0.366953
GOBP_EMBRYONIC_HEMOPOIESIS	22	-1.33509	0.387829	-1.43354	0.356097	MED1
GOBP_REGULATION_OF_SIGNALING_RECEPTOR_ACTIVITY	73	-1.33374	0.388026	-1.22657	0.502468
GOBP_DEMETHYLATION	32	-1.33577	0.388094	-1.43359	0.357679
GOBP_BONE_RESORPTION	59	-1.33421	0.38812	-1.23525	0.491812
GOMF_TAU_PROTEIN_KINASE_ACTIVITY	20	-1.33548	0.388126	-1.42163	0.364816
GOBP_POSITIVE_REGULATION_OF_MORPHOGENESIS_OF_AN_EPITHELIUM	32	1.51147	0.388142	1.37508	0.559398
GOMF_VITAMIN_TRANSMEMBRANE_TRANSPORTER_ACTIVITY	28	-1.33516	0.388256	-1.30222	0.442953
GOBP_NEGATIVE_REGULATION_OF_CARBOHYDRATE_METABOLIC_PROCESS	46	-1.33205	0.388293	-1.35216	0.409809
GOCC_AZUROPHIL_GRANULE_LUMEN	75	-1.33381	0.388444	-1.18114	0.535114
GOBP_NEGATIVE_REGULATION_OF_CELL_ACTIVATION	171	-1.3343	0.388492	-1.17815	0.538188
GOBP_T_CELL_DIFFERENTIATION_INVOLVED_IN_IMMUNE_RESPONSE	71	-1.33583	0.388524	-1.24972	0.483167
GOBP_PROTEIN_DEPHOSPHORYLATION	166	-1.33451	0.388561	-1.23034	0.496997	CDC25C,PPP1R12A,PTPMT1
GOMF_PHOSPHOPROTEIN_PHOSPHATASE_ACTIVITY	136	-1.33739	0.388636	-1.25785	0.47259	CDC25C,PTPMT1
GOBP_CATECHOL_CONTAINING_COMPOUND_METABOLIC_PROCESS	48	1.51332	0.388666	1.5478	0.379549
GOCC_SPECIFIC_GRANULE_MEMBRANE	75	-1.33208	0.388791	-0.933717	0.802779	ATP6V1D,STK10
GOBP_REGULATION_OF_GROWTH	493	-1.33588	0.388979	-1.41402	0.364481
GOCC_ENDOPEPTIDASE_COMPLEX	74	-1.33614	0.388985	-1.49384	0.318361
GOBP_STRIATED_MUSCLE_CONTRACTION	163	1.507	0.389254	1.1948	0.731617
GOMF_PROTEIN_PHOSPHORYLATED_AMINO_ACID_BINDING	54	-1.33623	0.389376	-1.01556	0.695672
GOCC_EXORIBONUCLEASE_COMPLEX	21	-1.33032	0.389426	-1.33302	0.428444
GOBP_MEMBRANE_REPOLARIZATION_DURING_ACTION_POTENTIAL	26	-1.33043	0.389726	-1.36829	0.395216
GOCC_MYOSIN_COMPLEX	45	-1.33655	0.389888	-1.17469	0.538691
GOBP_WATER_TRANSPORT	21	-1.33623	0.38996	-1.02254	0.687217
GOBP_RESPONSE_TO_REACTIVE_OXYGEN_SPECIES	172	-1.3297	0.39025	-1.1576	0.552875
GOMF_INTEGRIN_BINDING	146	1.51165	0.39077	1.66117	0.280751
GOBP_POSITIVE_REGULATION_OF_CELL_DIVISION	83	1.50748	0.390822	1.38072	0.551672	HDGF
GOBP_REGULATION_OF_RENAL_SYSTEM_PROCESS	22	1.50844	0.391166	1.09705	0.809092
GOBP_TELOMERE_ORGANIZATION	143	-1.32641	0.391505	-1.33579	0.42623
GOBP_NEGATIVE_REGULATION_OF_T_CELL_PROLIFERATION	65	-1.32879	0.391765	-1.18197	0.535772	PAWR
GOBP_MRNA_PROCESSING	363	-1.3265	0.391873	-1.51717	0.305053	ACIN1,BCLAF1,BUD13,C1QBP,CCAR2,CDC5L,DDX46,EIF4A3,FAM50A,FIP1L1,FMR1,HNRNPC,HTATSF1,IK,KHSRP,MFAP1,NSRP1,PNN,PQBP1,PRPF4,PRPF40A,PUS7,RBBP6,RBM10,RBM17,RBM25,SART1,SF3A1,SF3B2,SFPQ,SRRM2,SRSF5,SUGP1,TCERG1,THRAP3,U2AF2,WDR33,ZC3H13,ZRANB2
GOBP_POLY_A_PLUS_MRNA_EXPORT_FROM_NUCLEUS	16	-1.32495	0.391951	-1.27537	0.462618	ENY2,POLDIP3,SARNP,ZC3H11A
GOBP_POSITIVE_REGULATION_OF_GLIAL_CELL_PROLIFERATION	21	-1.32661	0.39219	-1.28398	0.460392
GOBP_RESPONSE_TO_FIBROBLAST_GROWTH_FACTOR	95	-1.32504	0.392337	-1.14219	0.563449
GOBP_REGULATION_OF_LEUKOCYTE_PROLIFERATION	227	-1.32693	0.39256	-1.10079	0.59591
GOBP_LEUKOCYTE_MIGRATION_INVOLVED_IN_INFLAMMATORY_RESPONSE	18	-1.32515	0.392621	-1.08817	0.613195
GOMF_HISTONE_DEACETYLASE_BINDING	100	-1.32711	0.392687	-1.26519	0.468675	CBX5,MTA2,SFPQ,TP53
GOBP_NUCLEOPHAGY	18	-1.32661	0.392741	-0.984596	0.736596
GOBP_REGULATION_OF_MYELOID_LEUKOCYTE_DIFFERENTIATION	103	-1.32783	0.392744	-1.25213	0.478919
GOBP_REACTIVE_OXYGEN_SPECIES_METABOLIC_PROCESS	197	-1.3241	0.392816	-1.17064	0.545135	TP53
GOBP_POSITIVE_REGULATION_OF_LIPID_LOCALIZATION	91	-1.32731	0.392826	-1.35233	0.410034
GOMF_KINASE_INHIBITOR_ACTIVITY	59	-1.32529	0.392871	-1.3646	0.399684
GOBP_SPHINGOLIPID_METABOLIC_PROCESS	125	-1.32749	0.392936	-1.36252	0.399721
GOBP_PROGRAMMED_NECROTIC_CELL_DEATH	42	-1.328	0.392939	-0.767162	0.955636
GOBP_POSITIVE_REGULATION_OF_ALPHA_BETA_T_CELL_ACTIVATION	66	-1.32424	0.393074	-1.29182	0.448739
GOMF_WNT_PROTEIN_BINDING	25	1.50272	0.393165	1.2985	0.616918
GOBP_MAINTENANCE_OF_BLOOD_BRAIN_BARRIER	33	1.50368	0.393283	1.46786	0.460833
GOBP_REGULATION_OF_ALPHA_BETA_T_CELL_ACTIVATION	95	-1.32534	0.39331	-1.26148	0.470124
GOBP_ENDOTHELIAL_CELL_PROLIFERATION	139	1.50866	0.393577	1.47214	0.46508	ZEB2
GOBP_RRNA_MODIFICATION	26	-1.32262	0.393918	-1.2907	0.447897
GOBP_PROTEIN_K11_LINKED_UBIQUITINATION	26	-1.32264	0.394435	-1.4308	0.360641
GOBP_REGENERATION	164	-1.32304	0.394648	-1.31953	0.436071
GOBP_SKELETAL_MUSCLE_CELL_PROLIFERATION	21	-1.32276	0.394733	0.793599	0.997898
GOCC_LAMELLIPODIUM	171	-1.32167	0.395007	-1.30457	0.444018	APC,ARPC5,CAPZB,CFL1,CORO1B,ENAH,RAPH1,SNX2,TSC1
GOBP_HOMEOSTASIS_OF_NUMBER_OF_CELLS	272	-1.32137	0.395106	-1.20582	0.516097	FOSL2
GOBP_ESTABLISHMENT_OF_SKIN_BARRIER	23	-1.32185	0.395171	-1.35518	0.408922
GOCC_SM_LIKE_PROTEIN_FAMILY_COMPLEX	69	-1.31868	0.397936	-1.63459	0.188975
GOMF_NUCLEAR_RETINOID_X_RECEPTOR_BINDING	17	-1.31841	0.397976	-1.22502	0.501654
GOBP_REGULATION_OF_CALCIUM_ION_TRANSPORT_INTO_CYTOSOL	18	-1.3179	0.398058	-1.2738	0.462503
GOMF_GABA_A_RECEPTOR_ACTIVITY	16	1.50021	0.398115	1.35702	0.57777
GOBP_NEGATIVE_REGULATION_OF_RESPONSE_TO_EXTERNAL_STIMULUS	321	-1.31882	0.398145	-1.23075	0.498597
GOBP_B_CELL_APOPTOTIC_PROCESS	20	-1.318	0.39836	-1.33848	0.424542
GOBP_SIGNAL_TRANSDUCTION_IN_ABSENCE_OF_LIGAND	58	-1.31914	0.39857	-1.4835	0.324236
GOBP_NEGATIVE_REGULATION_OF_INTERLEUKIN_2_PRODUCTION	26	-1.31883	0.398692	-1.22858	0.499438
GOBP_AMIDE_METABOLIC_PROCESS	343	-1.31952	0.398825	-1.35099	0.410457
GOCC_BASAL_PART_OF_CELL	250	-1.31927	0.398849	-1.30702	0.446749
GOBP_NEGATIVE_REGULATION_OF_KINASE_ACTIVITY	139	-1.31681	0.399414	-1.28418	0.461084
GOMF_STRUCTURAL_CONSTITUENT_OF_MUSCLE	40	-1.31698	0.399561	-1.43829	0.357191	CSRP1
GOMF_PROTEIN_SERINE_THREONINE_KINASE_ACTIVITY	339	-1.31607	0.40059	-1.37361	0.390241	AAK1,ALPK2,CASK,MAP3K7,PIKFYVE,SGK1,SLK,STK10,TOP1
GOBP_NEGATIVE_REGULATION_OF_NEURON_APOPTOTIC_PROCESS	138	-1.31542	0.40095	-1.26347	0.469452	ADNP,PPT1
GOCC_PSEUDOPODIUM	18	-1.3149	0.401098	-1.49243	0.317508
GOBP_PEPTIDYL_CYSTEINE_MODIFICATION	24	-1.31552	0.401286	-1.32991	0.43266
GOMF_ANTIOXIDANT_ACTIVITY	64	-1.31502	0.401355	-1.22375	0.502906	PRDX5
GOBP_POSITIVE_REGULATION_OF_LEUKOCYTE_PROLIFERATION	135	-1.31446	0.401608	-1.19918	0.519078
GOBP_RESPONSE_TO_INTERLEUKIN_6	34	-1.31396	0.402161	-1.47335	0.325487
GOBP_CELLULAR_RESPONSE_TO_EXTERNAL_STIMULUS	70	-1.31341	0.402833	-1.30262	0.443183
GOMF_OXIDOREDUCTASE_ACTIVITY_ACTING_ON_NAD_P_H	65	1.49655	0.407042	1.15044	0.766898
GOBP_INTERLEUKIN_12_PRODUCTION	57	-1.31112	0.407637	-0.824947	0.917045
GOMF_OXIDOREDUCTASE_ACTIVITY_ACTING_ON_PAIRED_DONORS_WITH_INCORPORATION_OR_REDUCTION_OF_MOLECULAR_OXYGEN_REDUCED_FLAVIN_OR_FLAVOPROTEIN_AS_ONE_DONOR_AND_INCORPORATION_OF_ONE_ATOM_OF_OXYGEN	35	-1.30967	0.407763	-1.18735	0.530934
GOBP_WOUND_HEALING	363	-1.31009	0.407879	-1.2468	0.484087	CORO1B,PPARD
GOBP_NEGATIVE_REGULATION_OF_LYMPHOCYTE_ACTIVATION	135	-1.30935	0.407976	-1.11023	0.589707
GOMF_APOLIPOPROTEIN_BINDING	16	-1.30909	0.40805	-1.18188	0.535516
GOCC_AZUROPHIL_GRANULE	127	-1.31043	0.408236	-1.27058	0.466558
GOCC_ACTIN_FILAMENT_BUNDLE	79	-1.30971	0.408243	-1.30028	0.443495
GOBP_REGULATION_OF_LIPASE_ACTIVITY	59	-1.31059	0.40837	-1.11862	0.582073
GOBP_POSITIVE_REGULATION_OF_DNA_BINDING_TRANSCRIPTION_FACTOR_ACTIVITY	182	-1.31011	0.408412	-1.27039	0.46591	PHB2,SP100,TP53BP1,TRIM21
GOBP_REGULATION_OF_NEURON_APOPTOTIC_PROCESS	206	-1.30854	0.408669	-1.17743	0.538162
GOBP_REGULATION_OF_INNATE_IMMUNE_RESPONSE	354	-1.30757	0.409677	-1.24825	0.482938
GOCC_ROUGH_ENDOPLASMIC_RETICULUM	50	-1.30768	0.40997	-1.51357	0.303323
GOBP_TOR_SIGNALING	126	-1.30683	0.410795	-1.3093	0.4455
GOBP_REGULATION_OF_LIPID_LOCALIZATION	134	-1.30487	0.410858	-1.33642	0.425446
GOBP_ACTIN_MYOSIN_FILAMENT_SLIDING	15	-1.30502	0.411069	-1.46987	0.324861
GOBP_CELLULAR_RESPONSE_TO_CHEMICAL_STRESS	261	-1.30532	0.411504	-1.2602	0.46998	TRIM21
GOBP_MYELOID_DENDRITIC_CELL_DIFFERENTIATION	17	-1.30505	0.411536	-1.20459	0.515241	DHRS2
GOMF_DNA_BINDING_TRANSCRIPTION_ACTIVATOR_ACTIVITY	388	-1.30574	0.4116	-1.17025	0.544716
GOBP_REGULATION_OF_CYCLIN_DEPENDENT_PROTEIN_KINASE_ACTIVITY	65	-1.30535	0.411968	-1.44132	0.353474
GOBP_N_TERMINAL_PROTEIN_AMINO_ACID_MODIFICATION	20	-1.30577	0.412072	-1.24148	0.488535
GOBP_MRNA_TRANSCRIPTION	45	-1.30583	0.412508	-1.3551	0.408438	TP53
GOBP_MALE_MEIOSIS_I	21	1.4937	0.412775	1.57225	0.349181
GOBP_MONOSACCHARIDE_TRANSMEMBRANE_TRANSPORT	90	-1.3036	0.413338	-1.21998	0.507207
GOBP_NEGATIVE_REGULATION_OF_VASCULAR_ASSOCIATED_SMOOTH_MUSCLE_CELL_PROLIFERATION	18	-1.30296	0.414299	-1.41002	0.367521	RBM10
GOMF_TRANSLATION_INITIATION_FACTOR_BINDING	26	-1.30241	0.415072	-1.18378	0.534875	FMR1
GOBP_REGULATION_OF_CELL_CELL_ADHESION	419	-1.30215	0.415119	-1.2761	0.461336
GOBP_VIRAL_PROCESS	367	-1.30168	0.415629	-1.30603	0.444758	TP53
GOBP_REGULATION_OF_RESPIRATORY_BURST	15	-1.30045	0.416325	-1.11376	0.586635
GOBP_RESPONSE_TO_NERVE_GROWTH_FACTOR	47	-1.30067	0.416382	-1.3283	0.432495
GOBP_NUCLEOBASE_CONTAINING_COMPOUND_TRANSPORT	178	-1.30009	0.416571	-1.40923	0.364764
GOBP_DEFENSE_RESPONSE_TO_FUNGUS	36	-1.3007	0.416847	-0.928542	0.809102
GOBP_PEPTIDYL_TYROSINE_DEPHOSPHORYLATION	26	-1.3008	0.417163	-1.01654	0.694104
GOBP_LEUKOCYTE_PROLIFERATION	303	-1.29954	0.417268	-1.01012	0.703241
GOCC_MICROBODY	113	1.49102	0.41815	1.31461	0.603289
GOBP_MAINTENANCE_OF_PROTEIN_LOCALIZATION_IN_ORGANELLE	38	-1.29826	0.418158	-1.52947	0.296883
GOBP_REGULATION_OF_PH	79	-1.29709	0.418246	-1.1332	0.570167
GOCC_SNO_S_RNA_CONTAINING_RIBONUCLEOPROTEIN_COMPLEX	17	-1.29843	0.418283	-1.26394	0.468866
GOMF_PROMOTER_SPECIFIC_CHROMATIN_BINDING	63	-1.2986	0.418396	-1.15201	0.559391	GTF2F1,MED1,TP53,ZC3H4
GOBP_NEGATIVE_REGULATION_OF_ORGANIC_ACID_TRANSPORT	20	-1.29721	0.41849	-1.26118	0.469188
GOCC_SPLICEOSOMAL_COMPLEX	153	-1.29764	0.418581	-1.4714	0.325168	BUD13,CDC5L,DDX46,EIF4A3,HNRNPC,HTATSF1,IK,MFAP1,NCL,PNN,PRPF4,RBM17,SART1,SF3A1,SF3B2,SNRPC,SRRM2,SUGP1,U2AF2,WAC
GOBP_POSITIVE_REGULATION_OF_POST_TRANSLATIONAL_PROTEIN_MODIFICATION	96	-1.29783	0.418717	-1.17296	0.540405
GOMF_NUCLEOTIDYLTRANSFERASE_ACTIVITY	104	-1.29734	0.418718	-1.20774	0.515169	COASY,CTU2,PCYT1A,POLR1B,REV3L,TAMM41
GOCC_ACTOMYOSIN	77	-1.29862	0.418897	-1.32159	0.435664	DBN1
GOBP_REGULATION_OF_RECEPTOR_MEDIATED_ENDOCYTOSIS	88	-1.29654	0.419018	-1.36615	0.396827
GOBP_REGULATION_OF_VASCULATURE_DEVELOPMENT	257	-1.29548	0.419384	-1.32721	0.433214
GOBP_REGULATION_OF_HIPPO_SIGNALING	24	-1.2961	0.419515	-1.11117	0.588861
GOBP_POTASSIUM_ION_IMPORT_ACROSS_PLASMA_MEMBRANE	39	-1.29576	0.419784	-1.42379	0.364663
GOBP_POSITIVE_REGULATION_OF_AMYLOID_PRECURSOR_PROTEIN_CATABOLIC_PROCESS	21	-1.29551	0.419828	-1.01321	0.699021	RANBP9
GOBP_REGULATION_OF_HORMONE_BIOSYNTHETIC_PROCESS	22	-1.29484	0.420301	-1.31766	0.436843
GOCC_CELL_LEADING_EDGE	360	-1.29425	0.421097	-1.27044	0.466345	AAK1,CD2AP,CORO1B,RAPH1,SLK
GOBP_TRANSFORMING_GROWTH_FACTOR_BETA_RECEPTOR_SIGNALING_PATHWAY	177	1.48832	0.423839	1.57656	0.349099	MAP3K7,TP53
GOBP_CELL_CYCLE_G1_S_PHASE_TRANSITION	194	-1.2911	0.42611	-1.24835	0.483241	NPAT
GOBP_POSITIVE_REGULATION_OF_RESPONSE_TO_BIOTIC_STIMULUS	311	-1.29072	0.426476	-1.19105	0.527507
GOBP_REGULATION_OF_ORGANIC_ACID_TRANSPORT	67	-1.29022	0.426577	-1.36397	0.399752
GOBP_CELLULAR_RESPONSE_TO_CORTICOSTEROID_STIMULUS	58	-1.29042	0.426616	-1.19678	0.52228
GOBP_ORGANELLE_INHERITANCE	15	-1.29112	0.426625	-1.45735	0.339248
GOCC_BASOLATERAL_PLASMA_MEMBRANE	210	-1.28995	0.426663	-1.32793	0.4328	ALPK2,ANXA1,CASK
GOMF_GLYCOSAMINOGLYCAN_BINDING	195	1.472	0.426855	1.65304	0.275524
GOBP_POSITIVE_REGULATION_OF_COAGULATION	27	-1.29117	0.427084	-1.22517	0.501795
GOCC_PODOSOME	27	-1.29118	0.427606	-1.14771	0.562693	CD2AP,SVIL
GOBP_NUCLEOTIDE_EXCISION_REPAIR	73	1.46978	0.428645	1.26729	0.661717	CETN2,TP53
GOMF_HORMONE_RECEPTOR_BINDING	28	1.47222	0.429029	1.4696	0.46081
GOBP_ATRIAL_CARDIAC_MUSCLE_CELL_TO_AV_NODE_CELL_COMMUNICATION	18	1.47308	0.429089	1.42371	0.505152
GOBP_CELL_SURFACE_RECEPTOR_PROTEIN_SERINE_THREONINE_KINASE_SIGNALING_PATHWAY	287	1.46464	0.429377	1.52679	0.396587
GOBP_REGULATION_OF_MUSCLE_CONTRACTION	140	1.46535	0.429675	1.20849	0.719318
GOMF_ORGANOPHOSPHATE_ESTER_TRANSMEMBRANE_TRANSPORTER_ACTIVITY	23	-1.28838	0.429794	-1.21547	0.511622
GOMF_TRNA_BINDING	50	-1.28813	0.429828	-1.42614	0.365106	CTU2,EIF5B,NSUN2
GOBP_AORTA_DEVELOPMENT	56	1.47024	0.429934	1.66284	0.281854
GOBP_PROTEIN_TETRAMERIZATION	85	1.46597	0.430351	1.43684	0.482378	TP53
GOBP_POSITIVE_REGULATION_OF_INTERLEUKIN_2_PRODUCTION	32	-1.28653	0.430366	-1.10208	0.595363	ANXA1,MAP3K7
GOBP_ERK1_AND_ERK2_CASCADE	253	-1.28682	0.430727	-1.27471	0.462557
GOCC_9PLUS2_MOTILE_CILIUM	100	-1.2875	0.430737	-1.37568	0.385944	CETN2
GOBP_PTERIDINE_CONTAINING_COMPOUND_METABOLIC_PROCESS	27	-1.28591	0.43074	-1.17909	0.536705
GOBP_NEGATIVE_REGULATION_OF_PROTEIN_LOCALIZATION_TO_CELL_PERIPHERY	19	-1.28658	0.430782	-1.12488	0.578734
GOBP_NEGATIVE_REGULATION_OF_CD4_POSITIVE_ALPHA_BETA_T_CELL_DIFFERENTIATION	18	-1.2861	0.430838	-1.27815	0.462056
GOBP_ESTABLISHMENT_OF_LYMPHOCYTE_POLARITY	15	-1.28686	0.431188	-1.51282	0.303885
GOCC_AP_TYPE_MEMBRANE_COAT_ADAPTOR_COMPLEX	30	1.46654	0.431445	1.47788	0.456082
GOBP_REGULATION_OF_ACTIN_FILAMENT_BASED_MOVEMENT	38	1.4732	0.431496	1.35206	0.586466
GOBP_POSITIVE_REGULATION_OF_P38MAPK_CASCADE	24	-1.28534	0.431525	-1.39484	0.375419
GOBP_RESPONSE_TO_OXIDATIVE_STRESS	326	-1.2869	0.431634	-1.22499	0.501235	PDLIM1,PRDX5,PSIP1,TP53
GOBP_REGULATION_OF_BINDING	195	-1.285	0.431754	-1.38176	0.381555
GOMF_MHC_PROTEIN_COMPLEX_BINDING	31	1.4849	0.432193	1.45798	0.460543
GOMF_LYSOPHOSPHOLIPASE_ACTIVITY	15	1.46713	0.4323	1.52011	0.407193	LYPLA1
GOBP_AMYLOID_BETA_CLEARANCE	34	-1.2843	0.432461	-0.983072	0.738485
GOBP_ZYMOGEN_ACTIVATION	50	-1.28447	0.432531	-1.09043	0.611575	PRSS3
GOBP_REGULATION_OF_HEMOPOIESIS	345	-1.28403	0.432578	-1.19357	0.525347
GOMF_PEPTIDE_ANTIGEN_BINDING	34	1.46775	0.432821	1.63971	0.276926
GOMF_MODIFIED_AMINO_ACID_TRANSMEMBRANE_TRANSPORTER_ACTIVITY	25	-1.2836	0.433032	-1.41002	0.366741
GOBP_POSITIVE_REGULATION_OF_NEUROBLAST_PROLIFERATION	33	1.48076	0.433294	1.50211	0.443668
GOBP_REGULATION_OF_CARBOHYDRATE_METABOLIC_PROCESS	154	-1.28275	0.433393	-1.34028	0.421567
GOCC_PLATELET_ALPHA_GRANULE_LUMEN	61	-1.28278	0.433861	-1.23529	0.492239
GOBP_REGULATION_OF_CILIUM_MOVEMENT	23	1.47334	0.433871	1.36337	0.578997
GOBP_GLUCOSE_METABOLIC_PROCESS	163	-1.28282	0.434323	-1.37094	0.392364	PPARD
GOCC_MAIN_AXON	57	1.47675	0.434354	1.58527	0.340535
GOMF_VOLTAGE_GATED_SODIUM_CHANNEL_ACTIVITY	18	1.47405	0.434475	1.43055	0.492554
GOBP_TRANSMISSION_OF_NERVE_IMPULSE	64	1.48134	0.434551	1.54939	0.378472
GOBP_POSITIVE_REGULATION_OF_TYPE_2_IMMUNE_RESPONSE	18	1.47941	0.434566	1.56093	0.363514
GOBP_REGULATION_OF_PROTEIN_BINDING	101	-1.28189	0.434842	-1.39244	0.375814
GOBP_COLLAGEN_CATABOLIC_PROCESS	41	1.47743	0.435035	1.75959	0.160969
GOBP_MRNA_TRANSPORT	106	-1.28106	0.435204	-1.2752	0.462488	BCLAF1,CETN2,EIF4A3,ENY2,FMR1,KHSRP,NUP153,POLDIP3,SARNP,ZC3H11A
GOCC_CONDENSED_NUCLEAR_CHROMOSOME	59	-1.27839	0.435328	-1.3318	0.429364	BRD4
GOMF_CHOLESTEROL_BINDING	44	1.47467	0.435349	1.09512	0.810596	OSBPL6
GOBP_POSITIVE_REGULATION_OF_CELL_ACTIVATION	316	-1.28144	0.435351	-1.19301	0.526374
GOBP_PROSTAGLANDIN_TRANSPORT	28	-1.27895	0.435513	-1.33349	0.427983
GOBP_POSITIVE_REGULATION_OF_EXOSOMAL_SECRETION	15	-1.27851	0.435534	-1.31932	0.435903	SNF8,VPS4B
GOBP_FEMALE_GAMETE_GENERATION	114	-1.28112	0.435559	-1.21422	0.51027	PARN
GOMF_GUANYL_RIBONUCLEOTIDE_BINDING	288	-1.27871	0.435575	-1.3205	0.435675
GOBP_REGULATION_OF_TUMOR_NECROSIS_FACTOR_MEDIATED_SIGNALING_PATHWAY	50	-1.28065	0.435674	-1.47725	0.328274
GOBP_POSITIVE_REGULATION_OF_OSTEOBLAST_DIFFERENTIATION	61	-1.27794	0.435863	-1.30886	0.444657
GOBP_NEGATIVE_REGULATION_OF_LEUKOCYTE_CHEMOTAXIS	18	-1.27895	0.436038	-1.01618	0.694743
GOBP_PRIMARY_MIRNA_PROCESSING	15	-1.27981	0.436048	-1.38865	0.374977
GOCC_GABA_ERGIC_SYNAPSE	68	1.47795	0.436168	1.54601	0.381312	CTBP2,PHB2
GOBP_REGULATION_OF_ESTABLISHMENT_OF_PROTEIN_LOCALIZATION	441	-1.28021	0.436182	-1.38136	0.381142
GOMF_HYALURONIC_ACID_BINDING	21	-1.27931	0.436231	-1.17511	0.539461	C1QBP
GOBP_NEGATIVE_REGULATION_OF_CELL_CYCLE_PROCESS	248	-1.27907	0.436264	-1.15308	0.560246
GOCC_ENDOPLASMIC_RETICULUM_GOLGI_INTERMEDIATE_COMPARTMENT	106	-1.27941	0.43654	-1.39018	0.377216	LMAN2L,TRAPPC12
GOBP_POSITIVE_REGULATION_OF_WOUND_HEALING	56	-1.27982	0.436578	-1.11601	0.585715	ANXA1
GOMF_CIS_TRANS_ISOMERASE_ACTIVITY	33	-1.27739	0.436604	-1.16562	0.545495
GOBP_NECROPTOTIC_PROCESS	33	-1.2747	0.436616	-0.742132	0.962489
GOBP_CALCINEURIN_MEDIATED_SIGNALING	39	-1.2749	0.436668	-1.31398	0.440195
GOBP_ETHER_METABOLIC_PROCESS	19	1.48264	0.436704	1.46348	0.451276
GOBP_SKELETAL_MUSCLE_TISSUE_REGENERATION	32	-1.2744	0.436805	-1.29209	0.448606
GOBP_REGULATION_OF_PLATELET_ACTIVATION	46	-1.277	0.436958	-1.23113	0.498161
GOBP_EPITHELIAL_CELL_DEVELOPMENT	196	-1.27518	0.437021	-1.28414	0.460589
GOMF_PHOSPHATIDIC_ACID_BINDING	19	-1.27607	0.437081	-1.44473	0.353783	OPA1,PACSIN2
GOBP_LAMELLIPODIUM_ORGANIZATION	77	-1.27495	0.43709	-1.2087	0.5138
GOBP_INTERFERON_MEDIATED_SIGNALING_PATHWAY	83	-1.27671	0.437134	-1.24121	0.48821
GOBP_POSITIVE_REGULATION_OF_ALPHA_BETA_T_CELL_DIFFERENTIATION	50	-1.27617	0.437393	-1.20982	0.512421
GOMF_SMALL_MOLECULE_SENSOR_ACTIVITY	36	1.48138	0.437443	1.31832	0.607982
GOMF_ATP_HYDROLYSIS_ACTIVITY	316	-1.27391	0.437444	-1.40359	0.365932	ACIN1,CHD9,DDX42,DDX46,EIF4A3,HSPA6,IFIH1,KATNAL1,KIF23,NTPCR,ORC1,PSMC2,RFC2,RFC3,RUVBL1,VPS4B,WRNIP1
GOBP_MYOTUBE_DIFFERENTIATION	102	-1.2752	0.437501	-1.07866	0.625038
GOBP_NEGATIVE_REGULATION_OF_BLOOD_PRESSURE	43	1.47487	0.437673	1.23392	0.697489
GOBP_REGULATION_OF_EPITHELIAL_CELL_DIFFERENTIATION	133	-1.2762	0.437847	-1.1437	0.562129
GOBP_ICOSANOID_SECRETION	39	-1.27525	0.437932	-1.22074	0.506835
GOCC_EUKARYOTIC_48S_PREINITIATION_COMPLEX	15	-1.27545	0.437982	-1.41869	0.363399
GOBP_GLYCOSPHINGOLIPID_BIOSYNTHETIC_PROCESS	32	-1.26895	0.439297	-1.51618	0.303922
GOBP_POSITIVE_REGULATION_OF_HYDROLASE_ACTIVITY	362	-1.26933	0.439388	-1.13505	0.566572
GOBP_INCLUSION_BODY_ASSEMBLY	20	-1.26906	0.439489	-1.22165	0.506676
GOBP_ANTIMICROBIAL_HUMORAL_IMMUNE_RESPONSE_MEDIATED_BY_ANTIMICROBIAL_PEPTIDE	84	-1.26842	0.439564	-1.03828	0.670649
GOBP_ASTROCYTE_DEVELOPMENT	37	-1.27274	0.43973	-1.03179	0.676677
GOMF_FIBROBLAST_GROWTH_FACTOR_BINDING	19	-1.26936	0.439827	-1.44201	0.35281
GOBP_POSITIVE_REGULATION_OF_HEMOPOIESIS	173	-1.27225	0.43986	-1.2071	0.515783
GOBP_TUMOR_NECROSIS_FACTOR_MEDIATED_SIGNALING_PATHWAY	91	-1.27243	0.439923	-1.2647	0.468741	LIMS1,TP53
GOBP_REGULATION_OF_MYOBLAST_DIFFERENTIATION	57	-1.27022	0.439929	-1.29728	0.447757
GOBP_L_AMINO_ACID_METABOLIC_PROCESS	143	-1.27175	0.439992	-1.2984	0.445648
GOBP_REGULATION_OF_OSTEOBLAST_DIFFERENTIATION	108	-1.26845	0.439994	-1.15837	0.551683
GOBP_DEOXYRIBONUCLEOTIDE_METABOLIC_PROCESS	34	-1.26952	0.440018	-1.19005	0.527711
GOBP_OSTEOBLAST_DIFFERENTIATION	194	-1.27188	0.440199	-1.26136	0.469858	FOSL2,HNRNPC,PSMC2
GOBP_MIRNA_PROCESSING	35	-1.2703	0.440296	-1.24279	0.487318
GOBP_MATURE_B_CELL_DIFFERENTIATION_INVOLVED_IN_IMMUNE_RESPONSE	26	-1.26983	0.44032	-1.18034	0.535321
GOBP_POSITIVE_REGULATION_OF_TELOMERE_MAINTENANCE	57	-1.26959	0.440353	-1.48676	0.319544
GOBP_ENDODERM_DEVELOPMENT	74	-1.27042	0.440502	-0.999374	0.717268
GOBP_POSITIVE_REGULATION_OF_PEPTIDE_SECRETION	99	-1.27059	0.44062	-1.13067	0.573429
GOBP_CHEMOKINE_PRODUCTION	83	-1.27068	0.440924	-1.05986	0.645774
GOBP_ALPHA_BETA_T_CELL_ACTIVATION	149	-1.26737	0.44105	-1.22858	0.49893
GOBP_PROTEIN_TARGETING_TO_MITOCHONDRION	81	-1.27081	0.441146	-1.32202	0.437179	BID,DNAJC19,TIMM17B,TOMM34
GOBP_NEGATIVE_REGULATION_OF_LEUKOCYTE_CELL_CELL_ADHESION	116	-1.26753	0.441147	-1.16885	0.544615
GOMF_INSULIN_RECEPTOR_BINDING	21	-1.27102	0.441206	-0.989112	0.731067	SNX2
GOBP_CARBOHYDRATE_HOMEOSTASIS	207	-1.26708	0.441223	-1.45499	0.340107
GOMF_PROTEIN_SERINE_KINASE_ACTIVITY	288	-1.26672	0.44156	-1.30541	0.444388	AAK1,ALPK2,CASK,MAP3K7,PIKFYVE,SGK1,SLK,STK10
GOBP_POSITIVE_REGULATION_OF_AMYLOID_BETA_FORMATION	16	-1.26323	0.44163	-0.968291	0.759982	CASP3
GOBP_NEGATIVE_REGULATION_OF_INTRACELLULAR_TRANSPORT	38	-1.26254	0.441648	-1.52822	0.297346
GOBP_REGULATION_OF_TELOMERE_MAINTENANCE	80	-1.26338	0.441777	-1.42445	0.364059	LMNA,YLPM1
GOBP_CELLULAR_OXIDANT_DETOXIFICATION	76	-1.26267	0.441883	-1.18969	0.528216	PRDX5
GOMF_GTPASE_BINDING	251	-1.26289	0.441885	-1.26809	0.466639
GOBP_NEGATIVE_REGULATION_OF_LIPID_METABOLIC_PROCESS	81	-1.26355	0.441888	-1.46686	0.328574
GOMF_PROTEIN_SEQUESTERING_ACTIVITY	22	-1.26634	0.441922	-1.13112	0.572648
GOBP_ANIMAL_ORGAN_REGENERATION	60	-1.26597	0.442288	-1.35616	0.409306	ATIC,MED1
GOBP_OVULATION_CYCLE	66	-1.26358	0.442317	-1.21389	0.510045
GOBP_PEPTIDYL_SERINE_MODIFICATION	229	-1.26371	0.442523	-1.31741	0.436183
GOBP_REGULATION_OF_T_CELL_PROLIFERATION	153	-1.26191	0.44264	-1.15345	0.559715	BID
GOMF_TRANSCRIPTION_COREGULATOR_BINDING	98	-1.26372	0.443008	-1.16308	0.54479	CBX3,CTBP2
GOBP_ER_NUCLEUS_SIGNALING_PATHWAY	44	-1.26452	0.443126	-1.42511	0.364206
GOMF_LIGASE_ACTIVITY_FORMING_CARBON_OXYGEN_BONDS	29	-1.26469	0.443249	-1.35402	0.408134
GOBP_IMPORT_ACROSS_PLASMA_MEMBRANE	164	-1.26376	0.443407	-1.30417	0.443096
GOBP_REGULATION_OF_PLASMINOGEN_ACTIVATION	16	-1.26479	0.443526	-1.23066	0.497745
GOBP_REGULATION_OF_PROGRAMMED_NECROTIC_CELL_DEATH	29	-1.26377	0.443893	-0.823877	0.917606
GOMF_PROTEIN_DISULFIDE_ISOMERASE_ACTIVITY	15	-1.26484	0.443909	-1.47583	0.32667
GOBP_NEGATIVE_REGULATION_OF_TYPE_I_INTERFERON_PRODUCTION	38	-1.26386	0.44417	-0.782684	0.94666	NPLOC4
GOBP_POSITIVE_REGULATION_OF_PROTEIN_CONTAINING_COMPLEX_ASSEMBLY	161	-1.26494	0.444191	-1.23989	0.487936	BID
GOBP_PROTEASOMAL_PROTEIN_CATABOLIC_PROCESS	396	-1.25958	0.444557	-1.40807	0.365033	TRIM21
GOBP_NEGATIVE_REGULATION_OF_LOCOMOTION	273	-1.25988	0.444857	-1.26028	0.470285
GOBP_NON_PROTEINOGENIC_AMINO_ACID_BIOSYNTHETIC_PROCESS	17	-1.26004	0.444962	-1.35573	0.408262
GOMF_SOLUTE_MONOATOMIC_CATION_SYMPORTER_ACTIVITY	89	-1.2596	0.445002	-1.24502	0.485412
GOMF_TELOMERASE_RNA_BINDING	16	-1.25909	0.445255	-1.17515	0.539817	DCP2,HNRNPC,PARN
GOMF_ORGANIC_ANION_TRANSMEMBRANE_TRANSPORTER_ACTIVITY	194	-1.26051	0.445373	-1.28331	0.461473
GOMF_PROTEIN_TYROSINE_PHOSPHATASE_ACTIVITY	80	-1.26005	0.445444	-1.07404	0.627603	CDC25C,PTPMT1
GOBP_REGULATION_OF_CELL_SHAPE	109	-1.25877	0.445502	-1.22547	0.501641	ANXA1,PLXNC1,PRPF40A
GOBP_RIBOSE_PHOSPHATE_BIOSYNTHETIC_PROCESS	186	1.45862	0.445822	1.3045	0.615998
GOBP_MICROVILLUS_ORGANIZATION	29	-1.26006	0.445907	-1.17954	0.535976
GOBP_REGULATION_OF_MITOTIC_CELL_CYCLE	409	-1.25749	0.447465	-1.14643	0.564227	TP53
GOBP_CORONARY_VASCULATURE_DEVELOPMENT	39	1.45726	0.447522	1.31241	0.605242
GOBP_REGULATION_OF_POST_TRANSLATIONAL_PROTEIN_MODIFICATION	189	-1.25755	0.447817	-1.33357	0.428459
GOBP_POSITIVE_REGULATION_OF_EPITHELIAL_CELL_DIFFERENTIATION	57	-1.25708	0.447898	-1.14913	0.562506
GOBP_STRIATED_MUSCLE_CELL_DIFFERENTIATION	242	-1.25657	0.448086	-1.35367	0.40818	CASP3
GOMF_DNA_DIRECTED_DNA_POLYMERASE_ACTIVITY	18	-1.25624	0.448353	-1.28104	0.461909	REV3L
GOBP_THYROID_GLAND_DEVELOPMENT	28	-1.25666	0.448354	-1.48924	0.319916
GOBP_PYRIMIDINE_CONTAINING_COMPOUND_BIOSYNTHETIC_PROCESS	32	-1.2538	0.44852	-1.16759	0.544646
GOBP_TISSUE_REGENERATION	62	-1.25486	0.448643	-1.37076	0.392034
GOMF_RIBOSOMAL_SMALL_SUBUNIT_BINDING	15	-1.2539	0.448809	-1.58927	0.2341
GOBP_VIRAL_LIFE_CYCLE	274	-1.25455	0.448872	-1.29046	0.447872
GOMF_SYMPORTER_ACTIVITY	104	-1.25243	0.448911	-1.27299	0.463328	SLC25A22
GOBP_TRANSLATION	487	-1.25559	0.44892	-1.38936	0.376279
GOBP_VITAMIN_BIOSYNTHETIC_PROCESS	24	-1.25262	0.448935	-1.20003	0.517945
GOBP_RESPONSE_TO_ORGANOPHOSPHORUS	114	-1.25278	0.449027	-1.15713	0.55316
GOBP_REGULATION_OF_PROTEIN_TRANSPORT	361	-1.2551	0.449033	-1.37355	0.389676
GOBP_PROTEIN_ACYLATION	64	-1.25318	0.449034	-1.38158	0.38131
GOMF_MITOGEN_ACTIVATED_PROTEIN_KINASE_BINDING	27	-1.25401	0.449045	-1.24046	0.487483
GOBP_REGULATION_OF_RNA_SPLICING	140	-1.25423	0.449048	-1.43946	0.35603	ENY2,FAM50A,FUS,PQBP1,RBM12,ZNF638
GOBP_NEGATIVE_REGULATION_OF_NUCLEOTIDE_METABOLIC_PROCESS	25	-1.25574	0.449054	-1.18907	0.528401
GOBP_NEGATIVE_REGULATION_OF_MONONUCLEAR_CELL_MIGRATION	27	-1.25487	0.449117	-1.17282	0.540299
GOMF_RNA_POLYMERASE_ACTIVITY	23	-1.25525	0.449179	-1.28151	0.463121
GOBP_SNRNA_3_END_PROCESSING	18	-1.25292	0.449181	-1.10811	0.590401
GOBP_CELLULAR_RESPONSE_TO_OXIDATIVE_STRESS	202	-1.25329	0.449294	-1.22141	0.506237
GOBP_ESTABLISHMENT_OF_RNA_LOCALIZATION	133	-1.25159	0.450439	-1.33794	0.423888
GOBP_POSITIVE_REGULATION_OF_LIPID_TRANSPORT	75	-1.25076	0.451825	-1.22006	0.507532
GOBP_RESPONSE_TO_HYDROGEN_PEROXIDE	87	-1.25035	0.451844	-1.00035	0.7161	CASP3
GOMF_RRNA_BINDING	51	-1.25054	0.451885	-1.27721	0.461451	RBM34,RPS18,RPS9
GOBP_ARTERY_DEVELOPMENT	95	1.45003	0.452257	1.56599	0.35613	LUZP1
GOBP_SENSORY_PERCEPTION_OF_TEMPERATURE_STIMULUS	24	1.4507	0.452806	1.53265	0.385859
GOBP_NEGATIVE_REGULATION_OF_G_PROTEIN_COUPLED_RECEPTOR_SIGNALING_PATHWAY	57	1.45133	0.453359	1.47001	0.465616
GOBP_CARDIAC_RIGHT_VENTRICLE_MORPHOGENESIS	19	1.45462	0.453385	1.31194	0.604937
GOMF_PRIMARY_ACTIVE_TRANSMEMBRANE_TRANSPORTER_ACTIVITY	122	1.45254	0.454833	0.96558	0.91096
GOBP_TISSUE_MIGRATION	285	-1.24876	0.455057	-1.18949	0.52829
GOBP_MONOATOMIC_ION_HOMEOSTASIS	488	-1.24829	0.455653	-1.21211	0.509149
GOBP_NEGATIVE_REGULATION_OF_TRANSMEMBRANE_RECEPTOR_PROTEIN_SERINE_THREONINE_KINASE_SIGNALING_PATHWAY	107	1.45146	0.455663	1.48834	0.457708
GOBP_REGULATION_OF_MICROTUBULE_BASED_MOVEMENT	36	1.4529	0.456401	1.2194	0.705606	APC
GOBP_REGULATION_OF_T_CELL_ACTIVATION	324	-1.24761	0.456761	-1.16861	0.544308
GOCC_ACTIN_CYTOSKELETON	413	-1.24717	0.457329	-1.18761	0.531243	ARPC5,CAPZB,CASK,CD2AP,CFL1,DBN1,HNRNPC,LIMA1,NPM3,PAWR,PDLIM1,PEAK1,PPP1R12A,SEPTIN2,SIPA1L1,SPTAN1,SVIL,TAGLN2
GOBP_REGULATION_OF_TRIGLYCERIDE_METABOLIC_PROCESS	32	-1.24683	0.45761	-1.16453	0.545604
GOBP_DETECTION_OF_TEMPERATURE_STIMULUS	22	1.44667	0.457697	1.67804	0.265378
GOBP_POSITIVE_REGULATION_OF_CELL_CELL_ADHESION	288	-1.24595	0.459172	-1.20495	0.515338
GOBP_REGULATION_OF_BRANCHING_INVOLVED_IN_URETERIC_BUD_MORPHOGENESIS	18	1.44689	0.459686	1.28894	0.626899
GOMF_KINASE_ACTIVATOR_ACTIVITY	113	-1.24532	0.459729	-1.47097	0.324363
GOBP_APICAL_JUNCTION_ASSEMBLY	62	-1.24534	0.460176	-0.996436	0.719939
GOBP_PROTEIN_LOCALIZATION_TO_MICROTUBULE	16	-1.24445	0.461247	-1.31987	0.435865	CHAMP1
GOMF_TAU_PROTEIN_BINDING	41	-1.24386	0.462125	-1.27709	0.461207	MAP1A
GOBP_POSITIVE_REGULATION_OF_NON_CANONICAL_NF_KAPPAB_SIGNAL_TRANSDUCTION	57	-1.2431	0.463384	-1.16496	0.545405
GOBP_POSITIVE_REGULATION_OF_UBIQUITIN_DEPENDENT_PROTEIN_CATABOLIC_PROCESS	75	-1.24256	0.464198	-1.22278	0.504313
GOBP_CYTOKINE_MEDIATED_SIGNALING_PATHWAY	431	-1.24202	0.464537	-1.17047	0.544653
GOMF_ATP_DEPENDENT_ACTIVITY	441	-1.24214	0.464735	-1.39337	0.375847
GOBP_REGULATION_OF_MEMBRANE_PROTEIN_ECTODOMAIN_PROTEOLYSIS	22	-1.24108	0.465275	-1.32579	0.433995
GOBP_POSITIVE_REGULATION_OF_IMMUNE_EFFECTOR_PROCESS	224	-1.24045	0.465286	-1.17676	0.538904
GOBP_REGULATION_OF_CALCINEURIN_MEDIATED_SIGNALING	34	-1.24085	0.465302	-1.28267	0.46256
GOBP_REGULATION_OF_PROTEIN_LOCALIZATION_TO_SYNAPSE	18	-1.24005	0.465319	-1.1443	0.560951
GOBP_RESPONSE_TO_INTERLEUKIN_7	16	-1.24063	0.465356	-1.05251	0.65588	FOSL2
GOCC_SARCOLEMMA	122	-1.24141	0.46547	-1.4096	0.366217	ANXA1,ANXA5
GOBP_B_CELL_ACTIVATION_INVOLVED_IN_IMMUNE_RESPONSE	71	-1.24015	0.465547	-1.04018	0.668152
GOBP_NEGATIVE_REGULATION_OF_RAS_PROTEIN_SIGNAL_TRANSDUCTION	16	-1.23952	0.465614	-0.749173	0.958764
GOBP_TORC1_SIGNALING	74	-1.23971	0.465627	-1.2393	0.487884
GOCC_PERICENTRIC_HETEROCHROMATIN	23	-1.24111	0.465689	-0.996271	0.720011	CBX3,CBX5
GOBP_NEGATIVE_REGULATION_OF_OXIDATIVE_STRESS_INDUCED_INTRINSIC_APOPTOTIC_SIGNALING_PATHWAY	27	-1.239	0.466356	-1.53043	0.297002
GOBP_REGULATION_OF_CELLULAR_CATABOLIC_PROCESS	367	-1.23849	0.467078	-1.28811	0.4531
GOCC_BRUSH_BORDER_MEMBRANE	50	-1.23741	0.468194	-1.164	0.545193	LIMA1
GOBP_REGULATION_OF_RESPONSE_TO_BIOTIC_STIMULUS	418	-1.23496	0.468285	-1.18514	0.532818
GOBP_RESPONSE_TO_ALCOHOL	232	-1.23697	0.468304	-1.2523	0.478998
GOBP_REGULATION_OF_LEUKOCYTE_ADHESION_TO_VASCULAR_ENDOTHELIAL_CELL	29	-1.23675	0.468319	-1.10582	0.591489
GOBP_RESPONSE_TO_STEROID_HORMONE	296	-1.23451	0.468396	-1.11839	0.581858
GOBP_ESTABLISHMENT_OR_MAINTENANCE_OF_BIPOLAR_CELL_POLARITY	49	-1.23471	0.468403	-0.966393	0.76097
GOBP_MITOTIC_G2_M_TRANSITION_CHECKPOINT	46	-1.2365	0.468443	-1.04222	0.666123
GOMF_PROTEIN_PHOSPHATASE_BINDING	122	-1.23743	0.468645	-1.22707	0.502255	GTF2F1
GOBP_NEGATIVE_REGULATION_OF_HIPPO_SIGNALING	15	-1.23702	0.468682	-1.23772	0.490853
GOBP_CELLULAR_RESPONSE_TO_INTERFERON_BETA	20	-1.23416	0.468697	-1.24726	0.483935
GOMF_PHOSPHOLIPASE_A2_ACTIVITY	23	-1.23496	0.468746	-1.21476	0.511468
GOCC_RUFFLE_MEMBRANE	90	-1.2361	0.468884	-1.30251	0.442812	APC,CFL1,PACSIN2
GOBP_REGULATION_OF_CELLULAR_SENESCENCE	39	-1.235	0.469117	-1.20244	0.516856
GOBP_ACTIVATION_OF_IMMUNE_RESPONSE	450	-1.23744	0.469121	-1.08919	0.61288
GOMF_SODIUM_ION_TRANSMEMBRANE_TRANSPORTER_ACTIVITY	127	-1.23519	0.469156	-1.2199	0.506887
GOBP_IMMUNOGLOBULIN_PRODUCTION	92	-1.23572	0.469341	-1.18079	0.535087
GOMF_ENZYME_INHIBITOR_ACTIVITY	278	-1.23549	0.469395	-1.2427	0.486477	CCAR2,HSPBP1,PPP1R12A,PRPSAP1
GOBP_ACETYL_COA_METABOLIC_PROCESS	28	-1.23522	0.469574	-1.29231	0.449844
GOBP_NEGATIVE_REGULATION_OF_WOUND_HEALING	63	-1.23321	0.470562	-1.12525	0.579043	CASK
GOBP_GLYCOSAMINOGLYCAN_CATABOLIC_PROCESS	23	-1.2328	0.470563	-1.04678	0.663925
GOBP_NEGATIVE_REGULATION_OF_GLUCOSE_TRANSMEMBRANE_TRANSPORT	15	-1.23293	0.470762	-1.52605	0.295272
GOBP_PHOSPHATE_ION_TRANSPORT	22	-1.23225	0.47088	-1.17553	0.539788
GOBP_TRANSLATIONAL_INITIATION	92	-1.23236	0.471074	-1.50809	0.30402	EIF1AD,EIF2D,EIF3H,EIF5,EIF5B,MTFMT
GOBP_TRANSCRIPTION_BY_RNA_POLYMERASE_III	50	-1.23134	0.471098	-1.35242	0.410538
GOBP_REGULATION_OF_LEUKOCYTE_DIFFERENTIATION	275	-1.23172	0.471164	-1.20038	0.51856
GOMF_OXIDOREDUCTASE_ACTIVITY_ACTING_ON_A_SULFUR_GROUP_OF_DONORS	40	-1.23185	0.47138	-1.30458	0.444619
GOBP_NEGATIVE_REGULATION_OF_CELL_ADHESION	251	-1.23139	0.471463	-1.2664	0.467993	CBLL1,PLXNC1
GOBP_REGULATION_OF_KERATINOCYTE_DIFFERENTIATION	32	-1.23056	0.471994	-1.12476	0.578611
GOBP_CELLULAR_RESPONSE_TO_RADIATION	150	-1.23072	0.472096	-1.16339	0.544889
GOBP_TRNA_MODIFICATION	62	-1.23025	0.472253	-1.29661	0.44759	NSUN2
GOBP_RAS_PROTEIN_SIGNAL_TRANSDUCTION	98	-1.22944	0.472355	-1.02447	0.686572	TP53
GOBP_BLOOD_COAGULATION_FIBRIN_CLOT_FORMATION	15	-1.22956	0.472549	-1.01728	0.693558
GOBP_HEAT_GENERATION	15	-1.22983	0.472783	-1.13653	0.566931
GOBP_T_CELL_PROLIFERATION	184	-1.22963	0.472838	-1.07454	0.629031
GOBP_REGULATION_OF_DOPAMINE_SECRETION	23	1.44131	0.473195	1.34195	0.587121
GOBP_GLYCOSPHINGOLIPID_METABOLIC_PROCESS	53	-1.22823	0.473353	-1.40291	0.366748
GOBP_ENDOPLASMIC_RETICULUM_ORGANIZATION	69	-1.22321	0.473356	-1.32355	0.434776
GOBP_NEGATIVE_REGULATION_OF_ALPHA_BETA_T_CELL_DIFFERENTIATION	23	-1.22333	0.473524	-1.23711	0.490764
GOBP_INTEGRIN_MEDIATED_SIGNALING_PATHWAY	99	-1.22831	0.473679	-1.03058	0.678813
GOBP_CALCIUM_ION_TRANSPORT_INTO_CYTOSOL	26	-1.22334	0.473977	-1.19075	0.527774
GOBP_GRANULOCYTE_CHEMOTAXIS	111	-1.22407	0.474036	1.09965	0.811116	ANXA1
GOBP_REGULATION_OF_TRANSLATION_IN_RESPONSE_TO_STRESS	17	-1.22387	0.474071	-1.29327	0.449908
GOBP_POSITIVE_REGULATION_OF_RESPONSE_TO_WOUNDING	67	-1.22835	0.474075	-0.998759	0.717008
GOBP_CHRONIC_INFLAMMATORY_RESPONSE	17	-1.22366	0.474098	-1.02616	0.684696
GOBP_POTASSIUM_ION_HOMEOSTASIS	31	-1.22341	0.47425	-1.24273	0.48695
GOBP_CELLULAR_SENESCENCE	88	-1.22844	0.474323	-1.16948	0.545293	LMNA,MIF,OPA1,TP53
GOBP_POSITIVE_REGULATION_OF_INTERLEUKIN_4_PRODUCTION	23	-1.22506	0.474484	-1.0202	0.691732
GOBP_REGULATION_OF_CELL_MIGRATION_INVOLVED_IN_SPROUTING_ANGIOGENESIS	36	-1.22407	0.474488	-1.19479	0.523688
GOBP_CELLULAR_METABOLIC_COMPOUND_SALVAGE	24	-1.22432	0.474875	-0.929692	0.807919
GOMF_MIRNA_BINDING	26	-1.22411	0.474878	-1.29143	0.448557	FMR1,MATR3,RBM10
GOBP_NEGATIVE_REGULATION_OF_RELEASE_OF_CYTOCHROME_C_FROM_MITOCHONDRIA	19	-1.22506	0.474952	-1.02708	0.684554	LMNA,OPA1
GOBP_POSITIVE_REGULATION_OF_TRANSFERASE_ACTIVITY	314	-1.22715	0.475064	-1.30307	0.443378
GOBP_REGULATION_OF_PROTEIN_EXPORT_FROM_NUCLEUS	32	-1.2246	0.475107	-1.16271	0.545263
GOBP_NUCLEOTIDE_TRANSMEMBRANE_TRANSPORT	20	-1.22436	0.47526	-1.22605	0.502798
GOBP_CELLULAR_RESPONSE_TO_ABIOTIC_STIMULUS	286	-1.22686	0.475333	-1.14045	0.564066
GOBP_CELL_ADHESION_MEDIATED_BY_INTEGRIN	77	-1.22507	0.475404	-0.958253	0.771033
GOBP_NEGATIVE_REGULATION_OF_NUCLEOTIDE_CATABOLIC_PROCESS	18	-1.22214	0.475436	-1.20263	0.517371
GOBP_POSITIVE_REGULATION_OF_CHROMOSOME_ORGANIZATION	90	-1.2272	0.475441	-1.47482	0.32704
GOCC_CYTOSOLIC_RIBOSOME	89	-1.22524	0.475495	-1.29293	0.450163	RPL27A,RPS13,RPS18,RPS9
GOBP_REGULATION_OF_RESPONSE_TO_NUTRIENT_LEVELS	27	1.4359	0.475847	1.42346	0.503318
GOCC_MUSCLE_MYOSIN_COMPLEX	15	-1.22524	0.475957	-1.37868	0.382473
GOBP_NON_CANONICAL_NF_KAPPAB_SIGNAL_TRANSDUCTION	104	-1.22613	0.476174	-1.27007	0.465542
GOBP_PROTEIN_DEUBIQUITINATION	63	-1.22528	0.476346	-1.1779	0.538361
GOBP_RESPONSE_TO_CALCIUM_ION	112	-1.22543	0.476459	0.922208	0.929382
GOBP_INTERLEUKIN_10_PRODUCTION	51	-1.2258	0.476504	-0.794504	0.938047
GOMF_GLUTATHIONE_PEROXIDASE_ACTIVITY	20	-1.22616	0.476584	-1.20067	0.518326
GOBP_RESPONSE_TO_PURINE_CONTAINING_COMPOUND	127	-1.22557	0.476586	-1.15393	0.558895
GOBP_THYROID_HORMONE_GENERATION	20	1.43309	0.477369	1.42877	0.495957	MED1
GOBP_REGULATION_OF_SYSTEMIC_ARTERIAL_BLOOD_PRESSURE	85	1.43853	0.477574	1.24612	0.679532
GOBP_FIBROBLAST_PROLIFERATION	91	-1.22044	0.478131	-1.20968	0.512313	TP53
GOBP_FATTY_ACID_CATABOLIC_PROCESS	87	1.43364	0.478158	1.13953	0.770762	ACADVL,PPARD
GOMF_UBIQUITIN_LIKE_PROTEIN_CONJUGATING_ENZYME_ACTIVITY	30	-1.22077	0.478224	-1.31761	0.436297
GOBP_NEGATIVE_REGULATION_OF_CHONDROCYTE_DIFFERENTIATION	20	1.43911	0.47826	1.75121	0.171764
GOBP_NEGATIVE_REGULATION_OF_PRODUCTION_OF_MOLECULAR_MEDIATOR_OF_IMMUNE_RESPONSE	42	1.43595	0.478318	1.38893	0.542559
GOBP_REGULATION_OF_CALCIUM_ION_TRANSMEMBRANE_TRANSPORTER_ACTIVITY	49	1.43199	0.478399	1.32002	0.603845
GOBP_REGULATION_OF_VIRAL_TRANSCRIPTION	18	-1.22045	0.478573	-0.959159	0.770423
GOBP_NEGATIVE_REGULATION_OF_MYELOID_CELL_APOPTOTIC_PROCESS	18	1.43648	0.479304	1.46651	0.450457	MIF
GOBP_POSITIVE_REGULATION_OF_BEHAVIOR	20	1.43722	0.479381	1.49445	0.44434
GOCC_DYNEIN_AXONEMAL_PARTICLE	15	-1.21925	0.479606	-1.34402	0.418697	RUVBL1
GOBP_AMINO_ACID_ACTIVATION	32	-1.21935	0.479806	-1.29531	0.448371
GOBP_PROTEIN_LOCALIZATION_TO_ENDOSOME	21	-1.21867	0.480046	-1.256	0.475652	PACSIN2
GOBP_PROTEIN_LOCALIZATION_TO_MITOCHONDRION	101	-1.21884	0.480114	-1.27793	0.461976
GOBP_CD4_POSITIVE_ALPHA_BETA_T_CELL_DIFFERENTIATION	78	-1.21937	0.480238	-1.13646	0.566252
GOBP_CARDIAC_CONDUCTION	81	1.43364	0.4808	1.15125	0.769202
GOBP_CELL_CELL_SIGNALING_INVOLVED_IN_CARDIAC_CONDUCTION	29	1.42975	0.481098	1.34735	0.58317
GOBP_REGULATION_OF_EXECUTION_PHASE_OF_APOPTOSIS	20	-1.21781	0.48164	-1.12719	0.576505
GOBP_PROTEIN_HOMOTETRAMERIZATION	56	1.43024	0.481839	1.37884	0.553342	CRTC2,HPRT1
GOBP_RESPONSE_TO_OXYGEN_LEVELS	295	-1.21578	0.484794	-1.11105	0.588351
GOBP_VASCULAR_ASSOCIATED_SMOOTH_MUSCLE_CELL_PROLIFERATION	56	-1.21538	0.484806	-1.08675	0.615096	RBM10
GOCC_CLATHRIN_COATED_PIT	68	-1.21634	0.484807	-1.21141	0.509893	AAK1,EPS15,NECAP2
GOBP_ODONTOGENESIS_OF_DENTIN_CONTAINING_TOOTH	73	-1.21556	0.484886	-1.3341	0.428392
GOBP_PYRIDINE_CONTAINING_COMPOUND_METABOLIC_PROCESS	146	-1.21609	0.484974	-1.26239	0.470592
GOBP_RENAL_SODIUM_ION_TRANSPORT	15	-1.21586	0.485082	-1.19124	0.527916
GOBP_POSITIVE_REGULATION_OF_DNA_BINDING	34	-1.21483	0.485673	-1.1695	0.545733	EDF1
GOBP_POSITIVE_REGULATION_OF_LEUKOCYTE_DEGRANULATION	23	-1.21459	0.485737	-1.03348	0.676366
GOBP_TRANSLESION_SYNTHESIS	18	-1.21352	0.487019	-1.1279	0.57594	REV3L
GOBP_POSITIVE_REGULATION_OF_CALCIUM_MEDIATED_SIGNALING	50	-1.21385	0.487124	-1.14616	0.564006
GOBP_IMMUNE_RESPONSE_TO_TUMOR_CELL	25	-1.21321	0.487301	-0.83064	0.912046
GOCC_CLEAVAGE_FURROW	43	-1.21357	0.48736	-1.24916	0.482874	LIMA1,RACGAP1,SEPTIN2,SVIL
GOBP_RESPIRATORY_GASEOUS_EXCHANGE_BY_RESPIRATORY_SYSTEM	64	1.42406	0.48737	1.33204	0.587899
GOBP_POSITIVE_REGULATION_OF_ENDOTHELIAL_CELL_PROLIFERATION	78	1.42247	0.487757	1.448	0.465063
GOMF_LOW_DENSITY_LIPOPROTEIN_PARTICLE_RECEPTOR_BINDING	18	-1.21191	0.488217	-1.21985	0.506546
GOBP_RESPONSE_TO_ATP	28	-1.21208	0.488275	-1.1034	0.593372
GOBP_MICROVILLUS_ASSEMBLY	22	-1.21221	0.488436	-1.48676	0.318569
GOBP_ASTROCYTE_ACTIVATION	20	-1.21238	0.488482	-0.780182	0.947642	ZEB2
GOBP_PROTEIN_K48_LINKED_UBIQUITINATION	75	-1.21241	0.488868	-1.3627	0.39994	TRIM21
GOBP_BONE_DEVELOPMENT	177	1.42434	0.48909	1.41382	0.512574	FOSL2
GOCC_PEPTIDASE_COMPLEX	101	-1.21096	0.489109	-1.32082	0.436212
GOMF_UBIQUITIN_LIKE_PROTEIN_BINDING	100	-1.21131	0.489185	-1.15294	0.55973
GOBP_REGULATION_OF_ANTIGEN_PROCESSING_AND_PRESENTATION	19	1.42129	0.489261	1.57716	0.351443
GOBP_GLIAL_CELL_DEVELOPMENT	119	-1.21104	0.489375	-1.07545	0.629458
GOMF_FRIZZLED_BINDING	28	1.42496	0.489597	1.13714	0.772028
GOMF_MRNA_5_UTR_BINDING	16	-1.21047	0.489783	-1.38271	0.380151	FMR1,NCL,RPS13
GOBP_REGULATION_OF_CELLULAR_RESPONSE_TO_GROWTH_FACTOR_STIMULUS	243	1.4225	0.49015	1.43761	0.482367
GOBP_RESPONSE_TO_MUSCLE_STRETCH	24	1.42541	0.490488	1.13289	0.778709
GOBP_AMINO_SUGAR_METABOLIC_PROCESS	35	-1.20959	0.490536	-1.03765	0.669986
GOMF_PATTERN_RECOGNITION_RECEPTOR_ACTIVITY	28	-1.20992	0.490659	-0.801182	0.933301	IFIH1
GOMF_ATPASE_COUPLED_MONOATOMIC_CATION_TRANSMEMBRANE_TRANSPORTER_ACTIVITY	43	-1.20968	0.490755	-1.47782	0.330858
GOBP_RESPONSE_TO_GONADOTROPIN	25	-1.20915	0.49112	-1.23567	0.49229
GOBP_GENERATION_OF_PRECURSOR_METABOLITES_AND_ENERGY	373	1.42	0.491186	1.17829	0.740294	PPARD
GOBP_SEMI_LUNAR_VALVE_DEVELOPMENT	42	1.42591	0.491411	1.41751	0.505069
GOBP_CELL_MATURATION	160	-1.20785	0.493388	-1.2666	0.468642
GOBP_NEGATIVE_REGULATION_OF_MAPK_CASCADE	126	-1.20804	0.493411	-1.1873	0.53056	PEBP1
GOCC_NUCLEAR_PERIPHERY	132	-1.20699	0.494086	-1.04819	0.663647	EBNA1BP2,NUP153,PSIP1,SP100
GOMF_NUCLEAR_RETINOIC_ACID_RECEPTOR_BINDING	25	-1.20716	0.494134	-1.20025	0.518372
GOBP_CELLULAR_RESPONSE_TO_TOXIC_SUBSTANCE	107	-1.20724	0.494454	-1.12126	0.582698
GOBP_REGULATION_OF_PROTEIN_SERINE_THREONINE_KINASE_ACTIVITY	227	-1.2066	0.494594	-1.16507	0.54562
GOBP_NEGATIVE_REGULATION_OF_MUSCLE_CONTRACTION	19	1.41491	0.496347	1.61931	0.307848
GOBP_NEUTROPHIL_MEDIATED_IMMUNITY	33	-1.20526	0.496509	-0.984263	0.736765
GOBP_REGULATION_OF_ENDOPLASMIC_RETICULUM_STRESS_INDUCED_INTRINSIC_APOPTOTIC_SIGNALING_PATHWAY	25	-1.20488	0.496521	-1.39778	0.372446
GOMF_GROWTH_FACTOR_ACTIVITY	140	1.41701	0.496662	1.5237	0.402815	HDGF
GOBP_RESPONSE_TO_MACROPHAGE_COLONY_STIMULATING_FACTOR	16	-1.20534	0.496787	-0.921855	0.814488
GOBP_REGULATION_OF_COAGULATION	67	-1.20492	0.496884	-1.17459	0.538466
GOBP_BIOLOGICAL_PROCESS_INVOLVED_IN_INTERACTION_WITH_SYMBIONT	95	-1.20541	0.497039	-1.04224	0.666473
GOBP_REGULATION_OF_CELLULAR_RESPONSE_TO_TRANSFORMING_GROWTH_FACTOR_BETA_STIMULUS	114	1.41726	0.498304	1.48422	0.457466
GOBP_CELLULAR_RESPONSE_TO_UV	75	-1.20394	0.49838	-1.16419	0.545604	TP53
GOBP_PROCESS_UTILIZING_AUTOPHAGIC_MECHANISM	465	-1.20372	0.498428	-1.20903	0.513462
GOMF_INTRACELLULARLY_GATED_CALCIUM_CHANNEL_ACTIVITY	15	1.41501	0.498504	1.48064	0.460072
GOBP_NEGATIVE_REGULATION_OF_PHOSPHORYLATION	245	-1.20349	0.498553	-1.18284	0.535871
GOCC_NODE_OF_RANVIER	16	1.41567	0.498811	1.37168	0.559395
GOBP_SPLICEOSOMAL_COMPLEX_ASSEMBLY	61	-1.20057	0.502234	-1.42346	0.362955
GOBP_ENDOTHELIAL_CELL_MIGRATION	202	-1.20093	0.502296	-1.20739	0.515531	GIPC1,PRSS3,ZEB2
GOBP_REGULATION_OF_KINASE_ACTIVITY	437	-1.20146	0.502328	-1.22944	0.498787
GOCC_INTERCELLULAR_BRIDGE	79	-1.20071	0.502353	-1.21933	0.50732	KIF23,NUDCD2,SEPTIN2,TPX2
GOBP_REGULATION_OF_TELOMERE_MAINTENANCE_VIA_TELOMERE_LENGTHENING	48	-1.20181	0.502361	-1.42592	0.364774
GOBP_POSITIVE_REGULATION_OF_BLOOD_VESSEL_ENDOTHELIAL_CELL_MIGRATION	53	-1.19977	0.502374	-1.20792	0.515242
GOBP_POSITIVE_REGULATION_OF_ESTABLISHMENT_OF_PROTEIN_LOCALIZATION_TO_MITOCHONDRION	29	-1.20104	0.502501	-1.39279	0.376515
GOBP_MITOTIC_CELL_CYCLE_PHASE_TRANSITION	352	-1.19986	0.502633	-1.16898	0.545206
GOCC_NUCLEAR_PORE	79	-1.2002	0.502724	-1.2136	0.508798	CETN2,CHMP2B,CHMP4B,ENY2,NUP153,VPS4B
GOBP_NATURAL_KILLER_CELL_MEDIATED_IMMUNITY	65	-1.20112	0.502747	-1.1559	0.555426
GOBP_CIRCADIAN_REGULATION_OF_GENE_EXPRESSION	63	-1.20147	0.502783	-1.30437	0.443231	TOP1
GOMF_SCAFFOLD_PROTEIN_BINDING	64	-1.1984	0.503006	-1.1858	0.532582	MAP3K7,TCOF1,UBTF
GOBP_POSITIVE_REGULATION_OF_NITRIC_OXIDE_METABOLIC_PROCESS	31	-1.19933	0.503025	-1.14312	0.562332
GOCC_MYOSIN_II_COMPLEX	24	-1.19765	0.503039	-1.3092	0.444433
GOBP_LEUKOCYTE_MIGRATION	337	-1.19988	0.503051	-0.999155	0.717094
GOCC_SPERM_MIDPIECE	35	-1.19909	0.50315	-1.05532	0.65296
GOBP_LEUKOCYTE_CHEMOTAXIS	201	-1.1985	0.503239	1.14892	0.765942
GOMF_MOLECULAR_SEQUESTERING_ACTIVITY	40	-1.19702	0.503265	-1.19291	0.526123	HSPBP1,NOSIP,WDR44
GOBP_REGULATION_OF_TRANSLATIONAL_INITIATION	66	-1.19567	0.503389	-1.4046	0.365924	EIF3H,EIF5,EIF5B
GOBP_TRNA_METABOLIC_PROCESS	136	-1.19769	0.503418	-1.30651	0.445507
GOBP_IMMUNE_RESPONSE_REGULATING_CELL_SURFACE_RECEPTOR_SIGNALING_PATHWAY_INVOLVED_IN_PHAGOCYTOSIS	20	-1.19713	0.503477	-1.03034	0.679092
GOBP_THYMUS_DEVELOPMENT	43	-1.19784	0.503522	-1.25737	0.472789
GOBP_REGULATION_OF_NEUROTRANSMITTER_RECEPTOR_ACTIVITY	28	-1.19581	0.50357	-0.928537	0.808737
GOBP_POSITIVE_REGULATION_OF_LEUKOCYTE_CELL_CELL_ADHESION	245	-1.19854	0.503588	-1.13572	0.566047
GOBP_CELLULAR_RESPONSE_TO_HYDROGEN_PEROXIDE	62	-1.19721	0.503691	-1.02855	0.682839	ANXA1
GOBP_POSITIVE_REGULATION_OF_GLUCOSE_TRANSMEMBRANE_TRANSPORT	38	-1.19861	0.50386	-1.07367	0.627817
GOCC_FILOPODIUM_MEMBRANE	17	-1.19659	0.503884	-1.26914	0.465721
GOBP_NEGATIVE_REGULATION_OF_B_CELL_ACTIVATION	30	-1.19787	0.503902	-0.982029	0.739783
GOMF_PHOSPHORIC_ESTER_HYDROLASE_ACTIVITY	279	-1.19582	0.503979	-1.14337	0.562561
GOMF_UBIQUITIN_LIKE_PROTEIN_CONJUGATING_ENZYME_BINDING	27	-1.19619	0.503989	-1.18913	0.528729	TCERG1
GOBP_NEGATIVE_REGULATION_OF_PROTEIN_SERINE_THREONINE_KINASE_ACTIVITY	74	-1.19597	0.504066	-1.19857	0.519606
GOMF_RNA_POLYMERASE_BINDING	44	-1.19623	0.504356	-1.04126	0.666424	PRPF40A,TCERG1
GOBP_REGULATION_OF_EPIDERMIS_DEVELOPMENT	53	-1.19483	0.505003	-1.04349	0.665044
GOBP_NADP_METABOLIC_PROCESS	39	-1.19446	0.50505	-1.29352	0.449822	PC
GOBP_INORGANIC_ION_HOMEOSTASIS	431	-1.19377	0.505362	-1.17384	0.540046
GOMF_CATALYTIC_ACTIVITY_ACTING_ON_A_TRNA	91	-1.19451	0.505375	-1.26899	0.465509
GOBP_REGULATION_OF_TISSUE_REMODELING	65	-1.19393	0.505454	-1.09603	0.603511	TP53
GOCC_CAJAL_BODY	48	-1.19404	0.505672	-1.16256	0.54474	DDX42,DDX46,FMR1,NPAT,PRPF4,SART1,SNRPC,SRRM2
GOBP_AMINO_ACID_CATABOLIC_PROCESS	83	1.4077	0.50602	1.37194	0.563164
GOCC_NEUROMUSCULAR_JUNCTION	68	1.40914	0.506219	1.35126	0.587118	CD2AP
GOBP_MORPHOGENESIS_OF_AN_EPITHELIAL_FOLD	20	1.40464	0.50693	1.06119	0.844363
GOBP_PROTEIN_AUTOPHOSPHORYLATION	162	-1.19285	0.507252	-1.23985	0.487513	PEAK1,SLK,STK10
GOMF_STRUCTURAL_CONSTITUENT_OF_CYTOSKELETON	98	-1.19218	0.507535	-1.325	0.433251	ARPC5,CD2AP,LMNA,SPTAN1
GOBP_FAT_CELL_DIFFERENTIATION	201	-1.19254	0.507554	-1.24455	0.485521	FOSL2,MED1
GOBP_VENTRICULAR_CARDIAC_MUSCLE_CELL_ACTION_POTENTIAL	32	1.40943	0.507655	0.991158	0.900459
GOCC_U2_TYPE_SPLICEOSOMAL_COMPLEX	75	-1.19219	0.507974	-1.32654	0.433499	BUD13,DDX46,HTATSF1,MFAP1,SF3A1,SF3B2
GOBP_COCHLEA_DEVELOPMENT	38	1.40783	0.508024	1.37925	0.554311
GOMF_DNA_POLYMERASE_BINDING	17	-1.1918	0.508036	-1.39714	0.371678
GOBP_METANEPHRIC_GLOMERULUS_DEVELOPMENT	16	1.40503	0.508075	1.15551	0.764114
GOBP_HEART_PROCESS	223	1.40574	0.508096	1.14035	0.770363
GOBP_POSITIVE_REGULATION_OF_PROTEOLYSIS_INVOLVED_IN_PROTEIN_CATABOLIC_PROCESS	98	-1.19066	0.508172	-1.14483	0.562223
GOBP_ORGANIC_ACID_CATABOLIC_PROCESS	197	1.40638	0.508303	1.30346	0.612242
GOBP_REGULATION_OF_SUPEROXIDE_ANION_GENERATION	19	-1.19077	0.508343	-0.940643	0.791948
GOBP_NEUTRAL_LIPID_METABOLIC_PROCESS	100	-1.19098	0.508699	-1.2407	0.48744
GOBP_PROTEIN_LIPID_COMPLEX_ORGANIZATION	47	-1.1908	0.508715	-1.34348	0.418595
GOBP_PROTEIN_TARGETING_TO_MEMBRANE	84	-1.19102	0.509083	-1.18188	0.535042	ATG3,PIKFYVE,VPS37A
GOBP_NEGATIVE_REGULATION_OF_RESPONSE_TO_CYTOKINE_STIMULUS	70	-1.19105	0.509448	-1.26407	0.46909
GOMF_MANGANESE_ION_BINDING	53	-1.18985	0.509772	-1.06072	0.646151	DCP2,IMPA1
GOBP_NEGATIVE_REGULATION_OF_EPITHELIAL_CELL_APOPTOTIC_PROCESS	58	-1.18913	0.509782	-1.15752	0.552618	TMF1
GOBP_REGULATION_OF_MYELOID_LEUKOCYTE_MEDIATED_IMMUNITY	53	-1.1889	0.509892	-1.02711	0.684857
GOBP_CARDIAC_MUSCLE_CELL_ACTION_POTENTIAL_INVOLVED_IN_CONTRACTION	56	1.40947	0.510018	1.2405	0.688225
GOBP_ACTOMYOSIN_STRUCTURE_ORGANIZATION	182	-1.18841	0.51012	-1.36455	0.399069	EPB41L2
GOMF_GTPASE_ACTIVITY	232	-1.18913	0.510239	-1.23565	0.491821	ARFRP1,EIF5B,GTPBP8,NTPCR,OPA1,RND3,SEPTIN2
GOBP_MYELOID_LEUKOCYTE_MIGRATION	201	-1.1893	0.510284	1.15616	0.764361
GOBP_GRANULOCYTE_DIFFERENTIATION	33	-1.18848	0.5104	-1.21457	0.510431
GOMF_ENDOPEPTIDASE_REGULATOR_ACTIVITY	133	-1.1894	0.510463	-1.19006	0.528155
GOBP_VERY_LONG_CHAIN_FATTY_ACID_METABOLIC_PROCESS	26	1.41007	0.510521	1.14152	0.768679
GOBP_GLUTATHIONE_METABOLIC_PROCESS	44	-1.18802	0.510616	-1.13831	0.566236	GLO1
GOBP_POSITIVE_REGULATION_OF_REGULATED_SECRETORY_PATHWAY	37	-1.18543	0.512125	-0.999866	0.716693
GOBP_STRIATED_MUSCLE_CELL_DEVELOPMENT	68	-1.18559	0.512155	-1.41188	0.366295
GOBP_REACTIVE_NITROGEN_SPECIES_METABOLIC_PROCESS	69	-1.18592	0.512259	-1.03817	0.670157
GOMF_PROTEIN_TRANSPORTER_ACTIVITY	32	-1.1852	0.512265	-1.52616	0.296167
GOCC_PROTEIN_KINASE_COMPLEX	129	-1.18598	0.512554	-1.16607	0.545296
GOBP_NEUTROPHIL_CHEMOTAXIS	77	-1.18559	0.512599	-0.927863	0.810216	PIKFYVE
GOBP_LAMELLIPODIUM_ASSEMBLY	59	-1.18687	0.512618	-1.10907	0.590751	CAPZB
GOBP_CANONICAL_NF_KAPPAB_SIGNAL_TRANSDUCTION	243	-1.18697	0.512818	-1.09045	0.611935
GOCC_SPINDLE_MIDZONE	32	-1.18601	0.512918	-1.1269	0.576438	RACGAP1
GOBP_POSITIVE_REGULATION_OF_CANONICAL_WNT_SIGNALING_PATHWAY	82	1.40154	0.513003	1.10925	0.812702	ADNP,CCAR2,RUVBL1,ZEB2
GOBP_NEGATIVE_REGULATION_OF_GLUCONEOGENESIS	15	-1.18613	0.513047	-1.47118	0.324806
GOBP_REGULATION_OF_CELLULAR_RESPONSE_TO_VASCULAR_ENDOTHELIAL_GROWTH_FACTOR_STIMULUS	21	1.40213	0.513247	1.00011	0.88853
GOBP_POSITIVE_REGULATION_OF_PROTEASOMAL_UBIQUITIN_DEPENDENT_PROTEIN_CATABOLIC_PROCESS	53	-1.18637	0.513382	-1.29695	0.447886	HSPBP1
GOBP_POSITIVE_REGULATION_OF_SIGNAL_TRANSDUCTION_BY_P53_CLASS_MEDIATOR	23	-1.18616	0.513409	-1.26129	0.469471
GOBP_NUCLEOSIDE_MONOPHOSPHATE_CATABOLIC_PROCESS	15	-1.18451	0.513611	-0.908451	0.82783
GOBP_NEURON_APOPTOTIC_PROCESS	253	-1.18409	0.513751	-1.04484	0.66609	ADNP,BID,CASP3,TP53
GOBP_CELLULAR_RESPONSE_TO_REACTIVE_OXYGEN_SPECIES	129	-1.18374	0.513752	-1.06679	0.636312	PRDX5
GOCC_TRANSFERASE_COMPLEX_TRANSFERRING_PHOSPHORUS_CONTAINING_GROUPS	245	-1.18426	0.513776	-1.32167	0.436757
GOBP_FACE_DEVELOPMENT	47	-1.18376	0.514138	-1.32951	0.432302
GOBP_NEGATIVE_REGULATION_OF_IMMUNE_SYSTEM_PROCESS	414	-1.18307	0.514937	-1.1647	0.545646
GOBP_EXTRACELLULAR_MATRIX_DISASSEMBLY	51	1.39949	0.514993	1.47862	0.460142
GOBP_REGULATION_OF_STRIATED_MUSCLE_TISSUE_DEVELOPMENT	18	1.3974	0.515039	1.49843	0.445122
GOMF_ISOMERASE_ACTIVITY	126	-1.1827	0.515426	-1.10357	0.593745	KATNAL1,MIF,NKTR,PUS7,TOP1
GOBP_IMMUNE_RESPONSE_REGULATING_SIGNALING_PATHWAY	446	-1.18233	0.515467	-1.00442	0.711094
GOMF_FATTY_ACID_BINDING	38	-1.18205	0.515706	-1.12093	0.581494
GOBP_REGULATION_OF_PEPTIDYL_THREONINE_PHOSPHORYLATION	32	-1.18235	0.51585	-1.11381	0.586926
GOCC_DYSTROPHIN_ASSOCIATED_GLYCOPROTEIN_COMPLEX	17	1.3985	0.516253	1.1661	0.747923
GOBP_MONOCARBOXYLIC_ACID_CATABOLIC_PROCESS	106	1.39636	0.516258	1.08212	0.825112
GOBP_LOCOMOTORY_BEHAVIOR	176	1.39975	0.51656	1.45029	0.463219	HPRT1
GOBP_INTESTINAL_CHOLESTEROL_ABSORPTION	15	1.39764	0.516666	1.21737	0.709865
GOBP_POSITIVE_REGULATION_OF_LIPID_METABOLIC_PROCESS	102	-1.18146	0.516749	-1.28105	0.462483
GOBP_ERYTHROCYTE_DEVELOPMENT	37	-1.18121	0.516906	-1.29234	0.450372	MED1
GOMF_O_METHYLTRANSFERASE_ACTIVITY	18	1.3854	0.517565	1.42073	0.501999
GOBP_MOTOR_BEHAVIOR	18	1.39455	0.517655	1.59622	0.333538
GOBP_CD4_POSITIVE_ALPHA_BETA_T_CELL_ACTIVATION	96	-1.18068	0.51777	-1.14116	0.564002
GOBP_PROTEIN_INSERTION_INTO_ER_MEMBRANE	23	-1.17903	0.517902	-1.34357	0.419015
GOBP_POSITIVE_THYMIC_T_CELL_SELECTION	15	1.39381	0.517902	1.53578	0.386614
GOCC_EARLY_ENDOSOME	342	-1.17884	0.517904	-1.08618	0.616154	ANXA1,EPS15,HPS6,PACSIN2,RAB11FIP5,SNX7,VPS11
GOBP_REGULATION_OF_SYNAPSE_MATURATION	18	1.39319	0.518019	1.42272	0.503146
GOBP_NEGATIVE_REGULATION_OF_PHOSPHORUS_METABOLIC_PROCESS	300	-1.17907	0.51823	-1.17491	0.539005
GOBP_MATURE_B_CELL_DIFFERENTIATION	31	-1.17842	0.518459	-1.08771	0.613653
GOBP_CELLULAR_RESPONSE_TO_LIPOPROTEIN_PARTICLE_STIMULUS	32	-1.1795	0.518523	-0.943449	0.787743
GOBP_POSITIVE_REGULATION_OF_T_HELPER_1_TYPE_IMMUNE_RESPONSE	16	-1.17984	0.518571	-0.941329	0.791219
GOBP_POSITIVE_REGULATION_OF_DNA_TEMPLATED_TRANSCRIPTION_INITIATION	57	-1.1791	0.518603	-1.40247	0.367051	BCLAF1
GOBP_SMALL_MOLECULE_BIOSYNTHETIC_PROCESS	485	-1.18013	0.518719	-1.2367	0.491291
GOBP_DENDRITE_EXTENSION	28	1.39491	0.518782	1.39064	0.544323
GOBP_BLASTOCYST_GROWTH	16	-1.17988	0.518926	-0.911613	0.825199
GOBP_CELL_CYCLE_DNA_REPLICATION	42	-1.17951	0.518956	-0.995602	0.720307
GOBP_MODIFICATION_OF_SYNAPTIC_STRUCTURE	24	-1.17914	0.518964	-1.24017	0.487735
GOCC_DESMOSOME	25	1.39152	0.519223	1.26472	0.662052	PNN
GOMF_EXOPEPTIDASE_ACTIVITY	84	1.38553	0.519401	1.50864	0.429519
GOBP_REGULATION_OF_ACTION_POTENTIAL	49	1.39208	0.519657	1.06188	0.845016
GOBP_SECONDARY_METABOLITE_BIOSYNTHETIC_PROCESS	24	1.39006	0.519694	1.53077	0.388257
GOMF_GLUCURONOSYLTRANSFERASE_ACTIVITY	16	1.38605	0.519842	1.38594	0.548028
GOMF_COPPER_ION_BINDING	49	1.38077	0.519861	1.39254	0.545064	ADNP,TP53
GOBP_GLYCOSIDE_METABOLIC_PROCESS	16	1.38785	0.520251	1.46607	0.449143
GOBP_SMALL_MOLECULE_CATABOLIC_PROCESS	302	1.3885	0.520399	1.34836	0.584045
GOBP_RESPONSE_TO_CARBOHYDRATE	194	-1.17745	0.520428	-1.27443	0.462109	ADNP
GOCC_CLATHRIN_COATED_ENDOCYTIC_VESICLE_MEMBRANE	67	1.38647	0.520688	1.24462	0.681571	VAMP2
GOBP_EXPLORATION_BEHAVIOR	29	1.39041	0.520763	1.3581	0.58074	EIF4A3
GOMF_ORGANIC_ACID_TRANSMEMBRANE_TRANSPORTER_ACTIVITY	136	-1.17682	0.521098	-1.24805	0.482927
GOBP_NEGATIVE_REGULATION_OF_TOR_SIGNALING	54	-1.17694	0.521243	-1.13766	0.566119	TSC1
GOBP_PHOSPHATIDYLINOSITOL_BIOSYNTHETIC_PROCESS	108	1.38095	0.521396	1.27328	0.65225	IMPA1,PIKFYVE
GOBP_DETECTION_OF_TEMPERATURE_STIMULUS_INVOLVED_IN_SENSORY_PERCEPTION_OF_PAIN	17	1.38876	0.521756	1.70712	0.232892
GOBP_POSITIVE_REGULATION_OF_DENDRITIC_SPINE_MORPHOGENESIS	17	1.38197	0.52238	1.4779	0.459234	DBN1
GOBP_POSITIVE_REGULATION_OF_PROTEASOMAL_PROTEIN_CATABOLIC_PROCESS	79	-1.17578	0.522684	-1.31301	0.441975
GOMF_DNA_DAMAGE_SENSOR_ACTIVITY	19	1.38651	0.522796	1.17326	0.749195
GOMF_MHC_CLASS_II_PROTEIN_COMPLEX_BINDING	23	1.38113	0.522913	1.34693	0.580256
GOBP_POSITIVE_REGULATION_OF_NEURON_APOPTOTIC_PROCESS	59	-1.17581	0.523068	-0.994634	0.721474	CASP3,TP53,UBE2M
GOBP_DNA_MODIFICATION	31	-1.17542	0.523217	-1.27014	0.465935
GOMF_LIGAND_GATED_CALCIUM_CHANNEL_ACTIVITY	27	1.38229	0.523526	1.44727	0.464813
GOBP_REGULATION_OF_CELL_MATRIX_ADHESION	107	-1.17503	0.523823	-1.2713	0.465914	TSC1
GOBP_REGULATION_OF_JUN_KINASE_ACTIVITY	36	1.37757	0.524456	1.28105	0.640572
GOBP_LIPID_DIGESTION	17	1.38265	0.524597	1.22512	0.708596
GOCC_GLYCOPROTEIN_COMPLEX	21	1.37873	0.524641	1.0993	0.808885
GOBP_SENSORY_PERCEPTION_OF_LIGHT_STIMULUS	165	1.37612	0.52505	1.46734	0.453588
GOBP_NEGATIVE_REGULATION_OF_CHEMOTAXIS	39	-1.17419	0.525473	-1.00997	0.703229
GOBP_SIGNALING_RECEPTOR_LIGAND_PRECURSOR_PROCESSING	35	1.37781	0.525759	1.48811	0.455038	CASP1
GOBP_NEGATIVE_REGULATION_OF_GENE_EXPRESSION_EPIGENETIC	129	-1.17359	0.526566	-1.26565	0.468662
GOCC_T_CELL_RECEPTOR_COMPLEX	21	1.37631	0.526581	1.60341	0.339989
GOMF_MOLECULAR_CARRIER_ACTIVITY	74	-1.17336	0.52666	-1.24072	0.488458
GOBP_GOLGI_TO_ENDOSOME_TRANSPORT	15	-1.17216	0.527812	-1.14651	0.564475	EPS15
GOBP_SEX_CHROMOSOME_DOSAGE_COMPENSATION	15	-1.17272	0.527839	-1.30038	0.443835
GOBP_PYRIDINE_CONTAINING_COMPOUND_BIOSYNTHETIC_PROCESS	18	-1.1719	0.528047	-1.226	0.502388
GOBP_LEUKOCYTE_ACTIVATION_INVOLVED_IN_INFLAMMATORY_RESPONSE	42	-1.17225	0.528072	0.894414	0.951004
GOBP_REGULATION_OF_HEART_RATE_BY_CARDIAC_CONDUCTION	37	1.3746	0.528323	1.26799	0.664506
GOMF_CATALYTIC_ACTIVITY_ACTING_ON_RNA	275	-1.17232	0.528359	-1.25321	0.478846
GOBP_POSITIVE_REGULATION_OF_MYELOID_CELL_DIFFERENTIATION	84	-1.17063	0.529547	-1.0205	0.69168
GOBP_POSITIVE_REGULATION_OF_PROTEIN_KINASE_ACTIVITY	213	-1.17078	0.529604	-1.14988	0.561466
GOBP_FC_GAMMA_RECEPTOR_SIGNALING_PATHWAY	31	-1.1704	0.52965	0.755981	1
GOBP_NEGATIVE_REGULATION_OF_CELL_CELL_ADHESION	161	-1.17108	0.52973	-1.2157	0.511512
GOBP_POSITIVE_REGULATION_OF_GLYCOGEN_METABOLIC_PROCESS	15	-1.17081	0.529991	-1.03924	0.669156
GOBP_NEGATIVE_REGULATION_OF_DNA_RECOMBINATION	37	-1.16942	0.530337	-1.16897	0.544786
GOBP_NEGATIVE_REGULATION_OF_PROTEIN_LOCALIZATION_TO_NUCLEUS	30	-1.16985	0.530629	-1.23042	0.497303
GOBP_REGULATION_OF_NON_CANONICAL_NF_KAPPAB_SIGNAL_TRANSDUCTION	81	-1.16947	0.53066	-1.14431	0.56137
GOBP_CELL_SURFACE_RECEPTOR_SIGNALING_PATHWAY_VIA_STAT	150	-1.1691	0.530781	-1.19964	0.518395
GOBP_NEGATIVE_REGULATION_OF_BLOOD_CIRCULATION	19	-1.16956	0.5309	-1.28149	0.462597
GOMF_SIGNALING_RECEPTOR_INHIBITOR_ACTIVITY	20	1.37314	0.531253	1.34662	0.574897
GOBP_PROTEIN_METHYLATION	35	-1.16669	0.531928	-1.30697	0.446228
GOMF_SECONDARY_ACTIVE_TRANSMEMBRANE_TRANSPORTER_ACTIVITY	205	-1.1663	0.532033	-1.21339	0.508335
GOBP_ERBB_SIGNALING_PATHWAY	109	-1.16647	0.532033	-1.13738	0.566009
GOBP_POSITIVE_REGULATION_OF_MYELOID_LEUKOCYTE_DIFFERENTIATION	51	-1.16595	0.532054	-0.891474	0.85385
GOBP_PROTEIN_MODIFICATION_BY_SMALL_PROTEIN_REMOVAL	81	-1.16695	0.532176	-1.25587	0.474914
GOBP_ARGININE_METABOLIC_PROCESS	17	-1.16677	0.532178	-1.13852	0.566165
GOBP_EPITHELIAL_CELL_MATURATION	23	-1.16537	0.532219	-1.10153	0.595173
GOBP_MONOATOMIC_ANION_TRANSPORT	135	-1.16518	0.532267	-1.03803	0.670163
GOBP_MONOSACCHARIDE_METABOLIC_PROCESS	211	-1.16704	0.532404	-1.20416	0.515856
GOMF_MHC_CLASS_I_PROTEIN_BINDING	15	-1.16597	0.532457	-1.16625	0.545302
GOBP_REGULATION_OF_PROTEIN_LOCALIZATION_TO_CELL_SURFACE	36	-1.16544	0.532517	-1.44725	0.351751	RAB11FIP5
GOBP_RESPONSE_TO_CAMP	78	-1.16705	0.53282	-1.0325	0.675891
GOBP_RESPONSE_TO_TESTOSTERONE	38	-1.16546	0.532916	-1.1459	0.56244	NASP
GOBP_CELLULAR_RESPONSE_TO_GLUCOCORTICOID_STIMULUS	48	-1.1673	0.533045	-0.973673	0.750544
GOBP_NEURAL_TUBE_FORMATION	84	-1.16779	0.533133	-1.18216	0.535787
GOBP_NEGATIVE_REGULATION_OF_HUMORAL_IMMUNE_RESPONSE	16	-1.16742	0.533182	-1.33835	0.424174
GOBP_MITOTIC_CHROMOSOME_CONDENSATION	17	-1.16706	0.533232	-0.821877	0.919269
GOBP_NEGATIVE_REGULATION_OF_PROTEIN_TYROSINE_KINASE_ACTIVITY	15	-1.16784	0.533445	-1.00105	0.715715
GOBP_ORGANIC_ANION_TRANSPORT	339	-1.16743	0.533607	-1.21632	0.511983
GOMF_OXIDOREDUCTASE_ACTIVITY_ACTING_ON_PEROXIDE_AS_ACCEPTOR	45	-1.16378	0.535409	1.0562	0.846875
GOBP_SOMATIC_STEM_CELL_POPULATION_MAINTENANCE	57	-1.1635	0.53572	-1.25417	0.477585
GOMF_DNA_BINDING_TRANSCRIPTION_REPRESSOR_ACTIVITY	204	-1.16274	0.536663	-1.21539	0.511345
GOMF_CYTOKINE_ACTIVITY	182	-1.16294	0.536667	-0.988182	0.731316	MIF
GOMF_POLY_PURINE_TRACT_BINDING	22	-1.16235	0.536747	-1.10836	0.590146
GOMF_PHOSPHATASE_BINDING	155	-1.16239	0.537098	-1.14089	0.56381	PPP1R18
GOCC_POSTSYNAPTIC_SPECIALIZATION_INTRACELLULAR_COMPONENT	15	1.37073	0.537403	1.62924	0.299965
GOBP_POSITIVE_REGULATION_OF_TOR_SIGNALING	55	-1.16064	0.538759	-1.23193	0.497721
GOBP_NEGATIVE_REGULATION_OF_NERVOUS_SYSTEM_DEVELOPMENT	115	-1.16127	0.539015	-0.966129	0.760909
GOBP_NEGATIVE_REGULATION_OF_DNA_METABOLIC_PROCESS	108	-1.16018	0.539091	-1.46141	0.333323	SUB1
GOBP_BONE_REMODELING	80	-1.16069	0.539093	-1.07461	0.629261
GOBP_REGULATION_OF_UBIQUITIN_DEPENDENT_PROTEIN_CATABOLIC_PROCESS	124	-1.16022	0.539415	-1.25834	0.471982
GOMF_ADP_BINDING	37	-1.16072	0.53947	-1.33717	0.424299	PGK1,RUVBL1
GOBP_BONE_CELL_DEVELOPMENT	16	-1.15978	0.539642	-1.04423	0.665799
GOBP_POSITIVE_REGULATION_OF_PROTEIN_LOCALIZATION_TO_CELL_SURFACE	18	-1.1594	0.539741	-1.35594	0.409153	MAP1A
GOBP_REGULATION_OF_MAST_CELL_ACTIVATION	16	-1.15922	0.539771	-0.987005	0.732243
GOBP_IMMUNE_RESPONSE_REGULATING_CELL_SURFACE_RECEPTOR_SIGNALING_PATHWAY	289	-1.16074	0.539864	-0.916721	0.818957
GOBP_INORGANIC_ANION_TRANSPORT	136	-1.15949	0.53996	-1.05715	0.649995
GOBP_REGULATION_OF_KETONE_BIOSYNTHETIC_PROCESS	17	-1.15889	0.540172	-0.976318	0.747108
GOBP_REGULATION_OF_MUSCLE_ORGAN_DEVELOPMENT	21	1.36913	0.540732	1.40458	0.528947
GOMF_PROTEIN_SERINE_THREONINE_KINASE_INHIBITOR_ACTIVITY	27	-1.15818	0.54152	-1.11412	0.586956
GOBP_REGULATION_OF_CELLULAR_COMPONENT_SIZE	289	-1.15759	0.542535	-1.16358	0.544856
GOBP_DOPAMINE_METABOLIC_PROCESS	37	1.36801	0.542559	1.39592	0.541026	HPRT1
GOBP_MULTIVESICULAR_BODY_SORTING_PATHWAY	33	-1.15675	0.543366	-1.26622	0.467847	CHMP2B,CHMP4B,SNF8,VPS4B
GOMF_REGULATORY_RNA_BINDING	35	-1.15682	0.543632	-1.29388	0.450113
GOBP_NEGATIVE_REGULATION_OF_INTRINSIC_APOPTOTIC_SIGNALING_PATHWAY	88	-1.15691	0.543851	-1.14239	0.563341	OPA1
GOBP_INTRINSIC_APOPTOTIC_SIGNALING_PATHWAY_IN_RESPONSE_TO_DNA_DAMAGE_BY_P53_CLASS_MEDIATOR	38	-1.15523	0.546397	-0.885886	0.862141	TP53
GOCC_SITE_OF_POLARIZED_GROWTH	139	-1.15533	0.546587	-1.15122	0.560646
GOBP_INTRACELLULAR_IRON_ION_HOMEOSTASIS	53	-1.1547	0.546819	-1.20561	0.51465
GOCC_U2_TYPE_CATALYTIC_STEP_2_SPLICEOSOME	25	-1.15486	0.546876	-1.36308	0.399757	CDC5L,SRRM2
GOBP_SULFUR_COMPOUND_METABOLIC_PROCESS	253	-1.15445	0.547079	-1.20282	0.517371
GOBP_REGULATION_OF_TRANSMEMBRANE_RECEPTOR_PROTEIN_SERINE_THREONINE_KINASE_SIGNALING_PATHWAY	207	1.36539	0.547554	1.43155	0.491933
GOCC_CLATHRIN_ADAPTOR_COMPLEX	20	1.36474	0.547703	1.39821	0.540934
GOCC_DENDRITIC_SHAFT	28	1.36587	0.548028	1.35256	0.586911	GIPC1,MAP1A,ZMYND8
GOBP_NUCLEOTIDE_SUGAR_METABOLIC_PROCESS	32	-1.15372	0.548114	-1.05413	0.654235	PARG
GOBP_REGULATION_OF_NUCLEOTIDE_CATABOLIC_PROCESS	47	-1.15383	0.548309	-1.02316	0.686682
GOBP_REGULATION_OF_EXTRINSIC_APOPTOTIC_SIGNALING_PATHWAY_IN_ABSENCE_OF_LIGAND	37	-1.15294	0.549293	-1.32684	0.433411
GOBP_RESPONSE_TO_ALKALOID	89	-1.1531	0.549318	-1.10298	0.594108
GOBP_POSITIVE_REGULATION_OF_B_CELL_DIFFERENTIATION	17	-1.15179	0.549581	-1.05362	0.653997
GOMF_PROTEIN_SERINE_THREONINE_KINASE_ACTIVATOR_ACTIVITY	55	-1.1521	0.549674	-1.28169	0.463265
GOBP_REGULATION_OF_CELL_CYCLE_G1_S_PHASE_TRANSITION	151	-1.15225	0.549753	-1.13592	0.566391
GOBP_REGULATION_OF_PLASMA_MEMBRANE_ORGANIZATION	16	-1.15258	0.549757	-1.03297	0.675759
GOBP_GLUTAMATE_METABOLIC_PROCESS	24	-1.15114	0.549912	-1.24496	0.48503
GOBP_AMEBOIDAL_TYPE_CELL_MIGRATION	381	-1.15181	0.549971	-1.08271	0.619783
GOBP_REGULATION_OF_CELLULAR_RESPONSE_TO_INSULIN_STIMULUS	64	-1.15228	0.550123	-1.11393	0.587034
GOBP_MACROMOLECULE_METHYLATION	91	-1.15117	0.550266	-1.20198	0.517033
GOBP_POSITIVE_REGULATION_OF_SIGNALING_RECEPTOR_ACTIVITY	24	-1.15128	0.550417	-1.06033	0.645675
GOBP_MUSCLE_CELL_DIFFERENTIATION	326	-1.15056	0.550984	-1.22051	0.506848
GOBP_REGULATION_OF_HEART_RATE	89	1.36243	0.551378	1.07483	0.830997
GOBP_ASPARTATE_FAMILY_AMINO_ACID_BIOSYNTHETIC_PROCESS	19	-1.15006	0.551437	-1.25433	0.477744
GOBP_LUNG_MORPHOGENESIS	47	-1.14985	0.551525	-1.2229	0.504531
GOCC_RIBOSOME	166	-1.14946	0.551635	-1.30972	0.445623	MRPL13,MRPL4,MRPL9,MRPS14,NUFIP2,RPL27A,RPS13,RPS18,RPS9
GOBP_NEGATIVE_REGULATION_OF_VIRAL_PROCESS	82	-1.15016	0.551639	-1.24402	0.485787
GOBP_REGULATION_OF_CD4_POSITIVE_ALPHA_BETA_T_CELL_ACTIVATION	64	-1.1495	0.551933	-1.0843	0.616695
GOBP_FORMATION_OF_PRIMARY_GERM_LAYER	106	-1.14768	0.552155	-0.960431	0.768433
GOBP_RESPONSE_TO_PROSTAGLANDIN	30	-1.14801	0.552215	-1.42027	0.363779
GOBP_POSITIVE_REGULATION_OF_ACTIN_FILAMENT_POLYMERIZATION	40	-1.14833	0.552295	-1.05397	0.653472
GOBP_ASPARTATE_FAMILY_AMINO_ACID_METABOLIC_PROCESS	38	-1.14809	0.552459	-1.25741	0.473239
GOBP_AMYLOID_FIBRIL_FORMATION	34	-1.14877	0.552491	-1.1295	0.573931	FUS
GOBP_REGULATION_OF_INSULIN_LIKE_GROWTH_FACTOR_RECEPTOR_SIGNALING_PATHWAY	20	1.36027	0.55254	0.96524	0.911264
GOBP_REGULATION_OF_MITOCHONDRIAL_MEMBRANE_POTENTIAL	58	-1.14769	0.55255	-1.07168	0.628696
GOBP_RESPONSE_TO_RADIATION	350	-1.1489	0.552587	-1.0663	0.636032
GOBP_GRANULOCYTE_MIGRATION	132	-1.14837	0.552645	1.02607	0.869446
GOBP_RIBOSOMAL_SMALL_SUBUNIT_ASSEMBLY	16	-1.14839	0.553036	-1.30641	0.445106
GOBP_NEGATIVE_CHEMOTAXIS	39	1.36251	0.553272	1.16955	0.744768
GOBP_REGULATION_OF_CALCIUM_ION_TRANSPORT	198	1.36114	0.553726	1.39243	0.542863
GOCC_CELL_BODY_MEMBRANE	24	1.36047	0.553917	1.41974	0.50007
GOBP_LIVER_REGENERATION	27	-1.14661	0.553994	-1.12763	0.575805
GOBP_CARDIAC_MUSCLE_CELL_MEMBRANE_REPOLARIZATION	35	1.35802	0.554211	1.22032	0.707042
GOBP_PROTEASOME_MEDIATED_UBIQUITIN_DEPENDENT_PROTEIN_CATABOLIC_PROCESS	306	-1.14665	0.554313	-1.36195	0.399692	APC,NPLOC4,PCNP,PSMC2,PSMD4
GOMF_SNAP_RECEPTOR_ACTIVITY	32	-1.14614	0.554812	-1.39183	0.375688	VAMP2
GOBP_REGULATION_OF_HEART_GROWTH	53	-1.14594	0.554902	-1.16334	0.544545
GOBP_REGULATION_OF_CELL_GROWTH	326	-1.14436	0.555074	-1.21371	0.510007
GOBP_LEUKOCYTE_TETHERING_OR_ROLLING	33	1.3583	0.555222	1.35775	0.579698
GOCC_APICAL_PART_OF_CELL	377	-1.14562	0.555277	-1.06979	0.630557	CETN2,PCM1
GOBP_ACTIVATION_OF_PHOSPHOLIPASE_C_ACTIVITY	23	-1.14443	0.55533	-0.913668	0.821767	PHB2
GOCC_LAMELLIPODIUM_MEMBRANE	20	-1.14401	0.555519	-1.25299	0.478281	CFL1
GOMF_NADPLUS_NUCLEOTIDASE_CYCLIC_ADP_RIBOSE_GENERATING	15	-1.14534	0.55559	-0.63672	0.990266
GOMF_TRANSFERASE_ACTIVITY_TRANSFERRING_NITROGENOUS_GROUPS	20	-1.14444	0.555723	-1.07404	0.627982
GOBP_REGULATION_OF_LIPID_TRANSPORT	111	-1.14502	0.555958	-1.11344	0.586671
GOBP_REGULATION_OF_CD4_POSITIVE_ALPHA_BETA_T_CELL_DIFFERENTIATION	49	-1.14446	0.556116	-1.00215	0.713868
GOBP_REGULATION_OF_MITOTIC_CELL_CYCLE_PHASE_TRANSITION	272	-1.14474	0.556284	-1.05872	0.647751
GOBP_RESPONSE_TO_COLD	37	-1.14455	0.556301	-1.16659	0.544909	ACADVL
GOBP_REGULATION_OF_CHOLESTEROL_METABOLIC_PROCESS	30	1.35554	0.556437	1.20127	0.725871	ACADVL
GOBP_DEFENSE_RESPONSE_TO_GRAM_NEGATIVE_BACTERIUM	58	-1.14192	0.556961	-1.11111	0.588592
GOBP_EPITHELIAL_CELL_MORPHOGENESIS	26	-1.14329	0.556967	-0.87008	0.878763
GOBP_MACROMOLECULE_DEACYLATION	46	1.35837	0.557131	1.46584	0.447018
GOBP_POSITIVE_REGULATION_OF_TYPE_II_INTERFERON_PRODUCTION	65	-1.14167	0.557206	-0.837064	0.907196
GOBP_REGULATION_OF_WOUND_HEALING	117	-1.14197	0.557264	-1.01792	0.693788
GOBP_REGULATION_OF_CARBOHYDRATE_CATABOLIC_PROCESS	56	-1.14126	0.557429	-1.05999	0.645818
GOBP_REGULATION_OF_STEM_CELL_DIFFERENTIATION	65	-1.14139	0.55751	-1.30061	0.443871	GATAD2A,GATAD2B,MTA2,NSUN2
GOBP_NEGATIVE_REGULATION_OF_T_HELPER_CELL_DIFFERENTIATION	15	-1.14103	0.557595	-1.15042	0.561459
GOBP_COLUMNAR_CUBOIDAL_EPITHELIAL_CELL_DEVELOPMENT	46	-1.142	0.557615	-1.07187	0.629366
GOBP_POSITIVE_REGULATION_OF_CALCIUM_ION_TRANSMEMBRANE_TRANSPORTER_ACTIVITY	23	-1.14261	0.55782	-1.3343	0.42927
GOBP_CELL_MIGRATION_INVOLVED_IN_SPROUTING_ANGIOGENESIS	50	-1.14205	0.557957	-1.16532	0.54541
GOBP_NEGATIVE_REGULATION_OF_PLATELET_ACTIVATION	16	-1.13986	0.557979	-1.14473	0.56158
GOBP_REGULATION_OF_MUSCLE_HYPERTROPHY	50	-1.14001	0.558044	-1.08891	0.612849
GOCC_TRANSLATION_PREINITIATION_COMPLEX	17	-1.14034	0.558048	-1.41912	0.363215
GOBP_POSITIVE_T_CELL_SELECTION	39	-1.14017	0.558056	-1.13929	0.565847
GOBP_MUSCLE_CELL_PROLIFERATION	187	-1.1372	0.558076	-1.10594	0.591566
GOBP_NEGATIVE_REGULATION_OF_TUMOR_NECROSIS_FACTOR_MEDIATED_SIGNALING_PATHWAY	22	-1.14234	0.558097	-1.41203	0.366754
GOBP_NEGATIVE_REGULATION_OF_NOTCH_SIGNALING_PATHWAY	30	-1.14266	0.558133	-1.27912	0.460782
GOBP_REGULATION_OF_EPITHELIAL_CELL_MIGRATION	209	-1.14214	0.558141	-1.10601	0.591793
GOBP_ASSOCIATIVE_LEARNING	73	-1.14042	0.558254	-0.849681	0.896365	EIF4A3,MAP1A,PPT1,TSC1
GOBP_DNA_REPLICATION	226	-1.14058	0.558298	-1.09633	0.603151	NASP,NFIX,ORC1,RBBP6,REV3L,RFC2,RFC3,TOP1,WRNIP1
GOBP_POSITIVE_REGULATION_OF_AXON_EXTENSION	35	1.35561	0.558329	0.885651	0.952388	ADNP
GOBP_IMMUNOGLOBULIN_PRODUCTION_INVOLVED_IN_IMMUNOGLOBULIN_MEDIATED_IMMUNE_RESPONSE	45	-1.13726	0.55835	-0.959424	0.770459
GOBP_REGULATION_OF_AUTOPHAGY	295	-1.13792	0.55838	-1.16387	0.545047	CHMP4B,WAC
GOCC_CYTOPLASMIC_STRESS_GRANULE	69	-1.1382	0.558461	-1.29413	0.450105	FMR1,KHSRP,LARP4B,NUFIP2,PQBP1,PRRC2C,TRIM21
GOBP_SULFUR_COMPOUND_BIOSYNTHETIC_PROCESS	134	-1.13294	0.55856	-1.19229	0.526778
GOCC_FICOLIN_1_RICH_GRANULE	165	-1.13373	0.558594	-1.11558	0.586422
GOBP_REGULATION_OF_GLUCONEOGENESIS	40	-1.13898	0.558612	-1.14091	0.564185
GOBP_LEARNING	132	-1.13799	0.558639	-0.864973	0.883333	ATXN1
GOBP_NEGATIVE_REGULATION_OF_REACTIVE_OXYGEN_SPECIES_METABOLIC_PROCESS	40	-1.13682	0.558658	-0.941174	0.791265	TP53
GOBP_UBIQUITIN_DEPENDENT_PROTEIN_CATABOLIC_PROCESS_VIA_THE_MULTIVESICULAR_BODY_SORTING_PATHWAY	26	-1.13764	0.558663	-1.14588	0.56205	CHMP2B,CHMP4B,VPS37A,VPS4B
GOMF_MOLECULAR_FUNCTION_INHIBITOR_ACTIVITY	364	-1.13879	0.558673	-1.17549	0.539414	PCYT1A,U2AF2
GOMF_HYDROLASE_ACTIVITY_HYDROLYZING_N_GLYCOSYL_COMPOUNDS	34	-1.13845	0.558737	-0.822493	0.919187
GOCC_NUCLEOID	40	-1.13827	0.558755	-1.12716	0.576161
GOMF_MAP_KINASE_ACTIVITY	15	-1.13302	0.558763	-0.777823	0.947604	MAP3K7
GOBP_POSITIVE_REGULATION_OF_GLUCOSE_IMPORT	32	-1.13859	0.558769	-1.13858	0.566418
GOBP_REGULATION_OF_PATTERN_RECOGNITION_RECEPTOR_SIGNALING_PATHWAY	126	-1.13726	0.558776	-1.12809	0.576275
GOBP_CELLULAR_RESPONSE_TO_OXYGEN_RADICAL	20	-1.1338	0.55882	-1.24357	0.486377
GOBP_REGULATION_OF_PHOSPHOLIPASE_C_ACTIVITY	34	-1.1392	0.558878	-0.90606	0.831429
GOBP_NEGATIVE_REGULATION_OF_CELL_DEVELOPMENT	216	-1.13902	0.558909	-1.07068	0.630168
GOBP_MONONUCLEAR_CELL_DIFFERENTIATION	443	-1.136	0.55905	-1.03637	0.671162
GOMF_PHOSPHOPROTEIN_BINDING	82	-1.13929	0.559058	-0.905838	0.831253	THRAP3
GOBP_T_CELL_ACTIVATION	475	-1.13306	0.55907	-1.04459	0.666368
GOBP_MRNA_EXPORT_FROM_NUCLEUS	53	-1.13731	0.559094	-1.30369	0.442968	EIF4A3,ENY2,FMR1,SARNP
GOBP_CELLULAR_RESPONSE_TO_PROSTAGLANDIN_STIMULUS	19	-1.1332	0.559139	-1.41999	0.363637
GOBP_NEGATIVE_REGULATION_OF_INTRACELLULAR_SIGNAL_TRANSDUCTION	452	-1.13382	0.559188	-1.04791	0.66242
GOBP_MAINTENANCE_OF_PROTEIN_LOCATION_IN_CELL	59	-1.13641	0.559235	-1.3205	0.436313	DBN1
GOBP_POSITIVE_REGULATION_OF_PROTEIN_EXPORT_FROM_NUCLEUS	19	-1.13609	0.559239	-1.34254	0.418691	BAG3
GOBP_NEGATIVE_REGULATION_OF_EPITHELIAL_CELL_MIGRATION	61	-1.13623	0.559307	-1.15025	0.561424
GOCC_MYELIN_SHEATH	37	-1.13328	0.559354	-0.916192	0.818887
GOBP_RESPONSE_TO_LEUKEMIA_INHIBITORY_FACTOR	90	-1.1344	0.559413	-1.10767	0.591148	FOSL2
GOBP_KERATINOCYTE_MIGRATION	18	-1.13421	0.559474	-0.773714	0.950711	PPARD
GOBP_L_GLUTAMATE_TRANSMEMBRANE_TRANSPORT	27	-1.13386	0.559512	-1.11912	0.581624	SLC25A22
GOBP_PHENOL_CONTAINING_COMPOUND_BIOSYNTHETIC_PROCESS	43	1.35588	0.559546	1.53822	0.382753
GOMF_CARBOXYLIC_ESTER_HYDROLASE_ACTIVITY	97	-1.13447	0.559645	-1.13775	0.566318	LYPLA1
GOBP_MAINTENANCE_OF_PROTEIN_LOCATION	76	-1.13393	0.559738	-1.13567	0.565335	SP100
GOBP_POSITIVE_REGULATION_OF_CELL_CYCLE	261	-1.13448	0.560062	-1.05871	0.647357	HCFC1,MAP3K7,TRIM21
GOBP_DEPHOSPHORYLATION	225	-1.13542	0.560141	-1.06703	0.636479	PTPMT1
GOBP_POSITIVE_REGULATION_OF_CARTILAGE_DEVELOPMENT	27	-1.1345	0.56043	-1.08615	0.61541
GOBP_REGULATION_OF_PROTEIN_CONTAINING_COMPLEX_ASSEMBLY	332	-1.13466	0.560444	-1.0789	0.625194	HCFC1
GOBP_GLUTAMINE_FAMILY_AMINO_ACID_CATABOLIC_PROCESS	22	-1.13492	0.560589	-1.17649	0.539159
GOMF_POLY_PYRIMIDINE_TRACT_BINDING	19	-1.13507	0.560609	-1.22653	0.502037	U2AF2
GOMF_ACTIN_MONOMER_BINDING	23	-1.13474	0.560668	-1.03136	0.677492	LIMA1
GOBP_MAMMARY_GLAND_DEVELOPMENT	118	-1.1315	0.561478	-1.21856	0.50828
GOBP_NEGATIVE_REGULATION_OF_VIRAL_GENOME_REPLICATION	48	1.35232	0.561549	1.1881	0.731221	IFIH1
GOBP_LIPID_STORAGE	71	-1.13158	0.561672	-1.17563	0.539987	PLIN3
GOMF_CYCLOSPORIN_A_BINDING	15	-1.1294	0.562335	-0.854912	0.89164	NKTR
GOBP_CARBOHYDRATE_BIOSYNTHETIC_PROCESS	171	-1.12898	0.562566	-1.13745	0.566269
GOBP_PROTEIN_TARGETING	244	-1.12912	0.56263	-1.16122	0.546828	GIPC1,SEC61G
GOBP_COPPER_ION_HOMEOSTASIS	16	-1.12944	0.562658	-1.03516	0.673685
GOBP_AMIDE_TRANSPORT	261	-1.12949	0.562921	-1.05121	0.657806
GOBP_NEGATIVE_REGULATION_OF_CELLULAR_RESPONSE_TO_INSULIN_STIMULUS	38	-1.12864	0.563045	-1.40221	0.366831
GOBP_REGULATION_OF_EXOSOMAL_SECRETION	18	-1.13039	0.563055	-1.32724	0.433814
GOBP_MACROPHAGE_CHEMOTAXIS	34	-1.12952	0.563275	-0.882316	0.866777
GOBP_RENAL_ABSORPTION	32	-1.12838	0.563294	-1.1149	0.586974
GOBP_REFLEX	16	1.35241	0.563314	1.3718	0.561302
GOBP_POSITIVE_REGULATION_OF_PEPTIDYL_SERINE_PHOSPHORYLATION	71	-1.12966	0.563326	-1.13649	0.566607	MIF
GOBP_POSITIVE_REGULATION_OF_STRIATED_MUSCLE_CELL_DIFFERENTIATION	34	-1.12998	0.563346	-1.261	0.469089
GOCC_LARGE_RIBOSOMAL_SUBUNIT	76	-1.13061	0.563366	-1.38528	0.378468	RPL27A
GOBP_NEGATIVE_REGULATION_OF_LYMPHOCYTE_APOPTOTIC_PROCESS	29	-1.12819	0.563371	-1.16192	0.545496
GOBP_MODIFICATION_DEPENDENT_MACROMOLECULE_CATABOLIC_PROCESS	452	-1.13041	0.563418	-1.32244	0.436863
GOBP_REGULATION_OF_SMALL_MOLECULE_METABOLIC_PROCESS	265	-1.12972	0.5636	-1.18764	0.531662
GOBP_NEGATIVE_REGULATION_OF_MRNA_METABOLIC_PROCESS	75	-1.13005	0.563603	-1.02404	0.686632
GOBP_REGULATION_OF_INTRINSIC_APOPTOTIC_SIGNALING_PATHWAY_BY_P53_CLASS_MEDIATOR	25	-1.12626	0.563852	-1.00917	0.703817	TP53
GOBP_ORGANIC_ACID_BIOSYNTHETIC_PROCESS	257	-1.12564	0.563858	-1.18275	0.53518
GOCC_PHAGOPHORE_ASSEMBLY_SITE	30	-1.12636	0.564032	-0.967289	0.760761	ATG3,SNX7,ZFYVE1
GOBP_ISOPRENOID_BIOSYNTHETIC_PROCESS	25	-1.12565	0.564234	-1.04363	0.665488
GOBP_PROTEIN_LOCALIZATION_TO_CELL_CELL_JUNCTION	18	-1.12754	0.56424	-0.846433	0.899681
GOCC_SNARE_COMPLEX	40	-1.12765	0.564366	-1.34338	0.418162	STXBP5,VAMP2
GOBP_PROTEIN_KINASE_C_SIGNALING	30	-1.12636	0.564434	-1.23743	0.490534
GOBP_TRANSLATIONAL_ELONGATION	56	-1.12567	0.564605	-1.36341	0.400415	EEF1B2,EEF1D
GOBP_ACTIN_FILAMENT_ORGANIZATION	361	-1.12641	0.564738	-1.11441	0.587032	ARHGAP17,CD2AP,CORO1B,DBN1,RND3,TAGLN2
GOBP_NEUROMUSCULAR_PROCESS	130	1.35259	0.564789	1.16424	0.746682
GOBP_B_CELL_RECEPTOR_SIGNALING_PATHWAY	54	-1.1265	0.56489	-0.941096	0.791104
GOBP_RESPONSE_TO_NUTRIENT	151	-1.1268	0.564978	-1.34714	0.412769
GOBP_STRIATED_MUSCLE_CELL_PROLIFERATION	63	-1.12567	0.565002	-1.11766	0.583045
GOBP_NEGATIVE_REGULATION_OF_AUTOPHAGY	77	-1.12661	0.565061	-1.08612	0.61508	FOXK1
GOBP_DNA_STRAND_ELONGATION_INVOLVED_IN_DNA_REPLICATION	15	-1.1248	0.565141	-1.10845	0.590727	RFC3
GOBP_ORGANIC_ACID_TRANSPORT	270	-1.1268	0.565393	-1.22682	0.502344
GOBP_POSITIVE_REGULATION_OF_CANONICAL_NF_KAPPAB_SIGNAL_TRANSDUCTION	170	-1.1248	0.565551	-1.06682	0.636649
GOBP_POSITIVE_REGULATION_OF_CELL_ADHESION	422	-1.12686	0.565653	-1.07172	0.628974	C1QBP
GOBP_DIOL_METABOLIC_PROCESS	21	-1.12332	0.567719	-1.23136	0.498644
GOBP_RESPIRATORY_SYSTEM_DEVELOPMENT	191	-1.12358	0.567882	-1.10606	0.592085
GOBP_RESPONSE_TO_OXYGEN_RADICAL	24	-1.12335	0.56808	-1.22383	0.503217
GOBP_POSITIVE_REGULATION_OF_OSSIFICATION	49	-1.12288	0.568441	-1.02598	0.684419
GOCC_TRICARBOXYLIC_ACID_CYCLE_HETEROMERIC_ENZYME_COMPLEX	17	1.34978	0.568593	1.34679	0.57859
GOBP_SPLEEN_DEVELOPMENT	30	-1.12266	0.568602	-1.28211	0.462804	NFKB2
GOMF_PROLINE_RICH_REGION_BINDING	16	-1.12222	0.569329	-1.22582	0.502334	TCERG1
GOCC_ACETYLTRANSFERASE_COMPLEX	78	-1.12186	0.569789	-1.16971	0.545637
GOBP_REGULATION_OF_MRNA_METABOLIC_PROCESS	223	-1.12099	0.571643	-1.24699	0.484136
GOBP_LABYRINTHINE_LAYER_BLOOD_VESSEL_DEVELOPMENT	18	-1.12072	0.571898	-0.954079	0.774065
GOMF_4_IRON_4_SULFUR_CLUSTER_BINDING	41	1.34818	0.572291	1.18916	0.730219	CIAPIN1,NDUFV1,REV3L
GOBP_NEGATIVE_REGULATION_OF_SMALL_MOLECULE_METABOLIC_PROCESS	88	-1.12021	0.572443	-1.2407	0.487965
GOBP_GLUCOCORTICOID_BIOSYNTHETIC_PROCESS	15	-1.12037	0.57245	-1.07442	0.628153
GOMF_DEUBIQUITINASE_ACTIVITY	68	-1.11885	0.57346	-1.13716	0.566142
GOMF_NON_MEMBRANE_SPANNING_PROTEIN_TYROSINE_KINASE_ACTIVITY	42	-1.11892	0.573671	-0.967349	0.760979	PEAK1
GOBP_POSITIVE_REGULATION_OF_SPROUTING_ANGIOGENESIS	18	-1.11955	0.573709	-1.12411	0.578652
GOBP_AMYLOID_PRECURSOR_PROTEIN_CATABOLIC_PROCESS	51	-1.11895	0.574031	-0.91263	0.824048
GOBP_EPITHELIAL_TO_MESENCHYMAL_TRANSITION	135	-1.1185	0.574038	-1.16871	0.544529
GOCC_NUCLEAR_MEMBRANE	244	-1.11798	0.574138	-1.1586	0.551532	INTS2,LMNA,LYPLA1,MAD2L1BP,MRPS14,NUP153,OSBPL6,PCM1,TMPO,ZC3HC1
GOBP_REGULATION_OF_MONOCYTE_CHEMOTAXIS	24	-1.11825	0.574234	1.03091	0.868996
GOBP_REGULATION_OF_PROTEIN_POLYMERIZATION	161	-1.11918	0.574279	-1.05413	0.653848
GOBP_BILE_ACID_METABOLIC_PROCESS	37	1.34695	0.57435	1.37635	0.557482
GOBP_REGULATION_OF_ENDOPLASMIC_RETICULUM_UNFOLDED_PROTEIN_RESPONSE	25	-1.11771	0.574407	-1.25873	0.472039
GOMF_E_BOX_BINDING	45	-1.11896	0.574409	-1.21913	0.507295
GOBP_REGULATION_OF_EXTENT_OF_CELL_GROWTH	83	-1.118	0.574495	-1.10122	0.595599
GOBP_LONG_CHAIN_FATTY_ACID_METABOLIC_PROCESS	84	1.34493	0.575099	1.36034	0.584932
GOBP_NEGATIVE_REGULATION_OF_LIPID_TRANSPORT	23	-1.116	0.575485	-1.19754	0.52077
GOBP_CELLULAR_RESPONSE_TO_CARBOHYDRATE_STIMULUS	127	-1.1163	0.575524	-1.30624	0.444906
GOCC_FICOLIN_1_RICH_GRANULE_LUMEN	114	-1.11638	0.575729	-1.146	0.562648	ARPC5,HSPA6,MIF,PSMC2,YPEL5
GOBP_MUSCLE_CELL_APOPTOTIC_PROCESS	71	-1.11702	0.575757	-1.02311	0.686432
GOMF_G_PROTEIN_ACTIVITY	40	-1.11602	0.575851	-1.32467	0.43331
GOBP_NEGATIVE_REGULATION_OF_CYTOKINE_PRODUCTION_INVOLVED_IN_INFLAMMATORY_RESPONSE	19	-1.11566	0.575966	-1.08547	0.616026
GOMF_PROTEASE_BINDING	120	-1.11645	0.575985	-1.06328	0.641665	CASP3,MIF,TP53
GOBP_KERATINOCYTE_PROLIFERATION	47	-1.11654	0.576162	-0.746159	0.959889	PPARD
GOBP_MAMMARY_GLAND_EPITHELIUM_DEVELOPMENT	61	-1.11663	0.576351	-1.2116	0.509882
GOBP_ANATOMICAL_STRUCTURE_MATURATION	217	-1.11488	0.57636	-1.19664	0.521668
GOMF_METALLOCARBOXYPEPTIDASE_ACTIVITY	22	1.34517	0.576374	1.38963	0.542615
GOBP_NEUTROPHIL_MIGRATION	94	-1.11467	0.576529	-0.876789	0.872209
GOBP_MACROAUTOPHAGY	283	-1.11509	0.576652	-1.16758	0.544212	ATG3,CHMP2B,CHMP4B,SNF8,VPS37A,VPS4B,ZFYVE1
GOBP_REGULATION_OF_ENDOTHELIAL_CELL_DIFFERENTIATION	33	-1.11492	0.576687	-0.938179	0.795923
GOBP_POSITIVE_REGULATION_OF_LAMELLIPODIUM_ASSEMBLY	24	-1.1138	0.576703	-1.22559	0.502369
GOBP_MATERNAL_PLACENTA_DEVELOPMENT	31	-1.11444	0.576726	-1.12286	0.579754
GOBP_REGULATION_OF_ERYTHROCYTE_DIFFERENTIATION	37	-1.11394	0.57673	-1.05307	0.655126
GOBP_REGULATION_OF_CELL_CELL_ADHESION_MEDIATED_BY_CADHERIN	17	-1.11407	0.576864	-1.12117	0.582114
GOBP_REGULATION_OF_GLIAL_CELL_PROLIFERATION	37	-1.11516	0.576909	-1.18556	0.532705
GOBP_COMPLEMENT_ACTIVATION	53	-1.11411	0.577146	-1.08143	0.621636
GOBP_REGULATION_OF_T_HELPER_CELL_DIFFERENTIATION	38	-1.11323	0.577391	-1.04365	0.665805
GOBP_REGULATION_OF_IMMUNE_EFFECTOR_PROCESS	331	-1.11306	0.577411	-1.00161	0.714958
GOBP_CELL_CYCLE_PHASE_TRANSITION	428	-1.11257	0.577458	-1.0457	0.665316
GOBP_POSITIVE_REGULATION_OF_CATABOLIC_PROCESS	409	-1.11327	0.577672	-1.18281	0.535493
GOBP_REGULATION_OF_PROTEOLYSIS_INVOLVED_IN_PROTEIN_CATABOLIC_PROCESS	170	-1.11261	0.577758	-1.16418	0.545184
GOBP_POSITIVE_REGULATION_OF_CATION_CHANNEL_ACTIVITY	34	1.34534	0.577863	1.29261	0.619186
GOBP_NEGATIVE_REGULATION_OF_VASCULATURE_DEVELOPMENT	92	-1.11204	0.578065	-1.16775	0.544694
GOCC_LEADING_EDGE_MEMBRANE	155	-1.11263	0.578126	-1.17381	0.539647
GOBP_REGULATION_OF_CELLULAR_KETONE_METABOLIC_PROCESS	107	-1.11178	0.578289	-1.27512	0.462098
GOBP_ATRIAL_CARDIAC_MUSCLE_TISSUE_DEVELOPMENT	16	-1.11161	0.578357	-1.29577	0.449072
GOBP_NEGATIVE_REGULATION_OF_TRANSLATION	88	-1.11096	0.578426	-1.07208	0.629189
GOBP_ACIDIC_AMINO_ACID_TRANSPORT	57	-1.11205	0.578438	-1.05624	0.65127
GOBP_POSITIVE_REGULATION_OF_PROTEIN_LOCALIZATION_TO_PLASMA_MEMBRANE	48	-1.11139	0.578546	-1.02411	0.68681
GOBP_NEGATIVE_REGULATION_OF_CELL_JUNCTION_ASSEMBLY	27	-1.11096	0.578833	-1.23049	0.497655
GOMF_ORGANIC_ACID_BINDING	154	-1.111	0.579154	-1.16235	0.544867
GOBP_INTRACELLULAR_PROTEIN_TRANSMEMBRANE_TRANSPORT	28	-1.11034	0.57964	-1.02318	0.687026
GOBP_TRNA_PROCESSING	91	-1.10973	0.580828	-1.22557	0.501912	CTU2,LAGE3,NSUN2,OSGEPL1,PUS7
GOBP_REGULATION_OF_LEUKOCYTE_DEGRANULATION	41	-1.10941	0.581278	-0.931408	0.805194
GOBP_POSITIVE_CHEMOTAXIS	55	1.34209	0.581321	1.49354	0.44387	MIF
GOBP_NEGATIVE_REGULATION_OF_AXONOGENESIS	44	-1.10903	0.581461	-1.013	0.699203
GOBP_CELLULAR_COMPONENT_ASSEMBLY_INVOLVED_IN_MORPHOGENESIS	110	-1.10913	0.581592	-1.26293	0.469678
GOBP_HEART_GROWTH	72	-1.10853	0.5824	-1.21519	0.510844
GOBP_TRICARBOXYLIC_ACID_CYCLE	29	1.34237	0.582409	1.0665	0.841969	MDH2
GOBP_RESPONSE_TO_LIGHT_STIMULUS	257	-1.10833	0.582561	-1.07915	0.624928
GOMF_CCR_CHEMOKINE_RECEPTOR_BINDING	30	-1.10743	0.583729	1.02884	0.867399
GOBP_ATP_TRANSPORT	16	-1.10748	0.584018	-1.18182	0.534714
GOBP_MYELOID_LEUKOCYTE_CYTOKINE_PRODUCTION	46	-1.10708	0.58424	-0.993745	0.721272
GOBP_GOLGI_VESICLE_TRANSPORT	236	-1.10755	0.584269	-1.25531	0.475819
GOBP_MEMBRANE_PROTEIN_PROTEOLYSIS	50	-1.10656	0.584387	-1.21003	0.512403
GOBP_REGULATION_OF_TOLL_LIKE_RECEPTOR_4_SIGNALING_PATHWAY	21	-1.10591	0.584475	-1.09146	0.609624
GOBP_RRNA_TRANSCRIPTION	36	-1.10604	0.584513	-1.14523	0.563329	NPM3,POLR1B,TP53
GOBP_POSTSYNAPTIC_MODULATION_OF_CHEMICAL_SYNAPTIC_TRANSMISSION	24	-1.10574	0.584526	-0.965028	0.763109
GOBP_RESPONSE_TO_UV	130	-1.10665	0.584544	-1.08147	0.621915	CASP3,CCAR2,TP53
GOBP_REGULATION_OF_NOTCH_SIGNALING_PATHWAY	73	-1.10617	0.584594	-1.10364	0.593949
GOBP_SOMATIC_DIVERSIFICATION_OF_IMMUNOGLOBULINS	54	-1.10678	0.584628	-0.994448	0.720069
GOBP_DNA_TEMPLATED_TRANSCRIPTION_INITIATION	164	-1.10623	0.584861	-1.20178	0.516546
GOBP_NEUROTRANSMITTER_UPTAKE	42	-1.10496	0.585755	-1.20187	0.516852
GOBP_NEGATIVE_REGULATION_OF_RESPONSE_TO_BIOTIC_STIMULUS	98	-1.10504	0.58595	-1.05123	0.658143
GOBP_THYMOCYTE_APOPTOTIC_PROCESS	18	-1.10414	0.586211	-0.908408	0.827577	TP53
GOBP_PROTEIN_DNA_COMPLEX_DISASSEMBLY	20	-1.10437	0.586447	-0.967935	0.760543
GOBP_REGULATION_OF_COMPLEMENT_ACTIVATION	20	-1.10419	0.586503	-1.12388	0.578816	C1QBP
GOMF_CALMODULIN_BINDING	174	-1.10442	0.586725	-1.14063	0.56404	CASK,EDF1,PCNT,PCYT1A,SPTAN1,STRN4,VAMP2
GOBP_PROTEIN_N_LINKED_GLYCOSYLATION_VIA_ASPARAGINE	18	-1.10359	0.587269	-1.12012	0.581075
GOCC_CLATHRIN_COATED_ENDOCYTIC_VESICLE	82	1.33909	0.587849	1.17317	0.746698
GOBP_REGULATION_OF_PLASMA_LIPOPROTEIN_PARTICLE_LEVELS	67	-1.10318	0.587916	-1.17765	0.538546
GOBP_VIRAL_GENE_EXPRESSION	93	-1.10295	0.588109	-1.06189	0.643813
GOBP_PROTEIN_DEACETYLATION	38	1.33951	0.588391	1.4812	0.461325
GOCC_MICROTUBULE	326	-1.10244	0.589069	-1.20571	0.515391	APC,CASP1,HAUS4,KATNAL1,KIF23,MAP1A,MAP4,NUDC,OPA1,PCNT,RACGAP1,STMN1,TPX2,ZNF207
GOBP_HEMATOPOIETIC_STEM_CELL_PROLIFERATION	27	1.33684	0.58937	1.26176	0.660641
GOBP_NEGATIVE_REGULATION_OF_NUCLEOCYTOPLASMIC_TRANSPORT	22	-1.10166	0.589432	-1.24351	0.486019
GOBP_POSITIVE_REGULATION_OF_LYMPHOCYTE_DIFFERENTIATION	125	-1.10175	0.589601	-1.09728	0.602621
GOMF_RECEPTOR_SERINE_THREONINE_KINASE_BINDING	24	1.33618	0.589699	1.03075	0.867565
GOBP_REGULATION_OF_SYNAPTIC_TRANSMISSION_GABAERGIC	28	-1.10179	0.589903	-1.15104	0.560221
GOCC_CULLIN_RING_UBIQUITIN_LIGASE_COMPLEX	121	-1.10185	0.590158	-1.1951	0.5238
GOBP_BEHAVIORAL_RESPONSE_TO_PAIN	16	1.33694	0.591191	1.32091	0.606743
GOBP_MUSCLE_ORGAN_DEVELOPMENT	284	-1.10023	0.59193	-1.11469	0.58712	FHL1,FOXK1,LMNA,TAGLN
GOMF_TRANSCRIPTION_COREPRESSOR_BINDING	40	-1.10007	0.591945	-1.15818	0.551791	CTBP2,HDGF
GOBP_REGULATION_OF_PROTEASOMAL_PROTEIN_CATABOLIC_PROCESS	142	-1.10037	0.591956	-1.22127	0.506061	TMF1
GOMF_BICARBONATE_TRANSMEMBRANE_TRANSPORTER_ACTIVITY	20	-1.0996	0.591962	-1.42242	0.36466
GOBP_FATTY_ACID_BIOSYNTHETIC_PROCESS	126	-1.09986	0.592085	-1.18015	0.534918
GOBP_NEUROMUSCULAR_JUNCTION_DEVELOPMENT	47	1.33491	0.592138	1.1716	0.745473
GOBP_CELL_MATRIX_ADHESION	202	-1.09964	0.592255	-1.02694	0.684556	TSC1
GOCC_PLATELET_ALPHA_GRANULE	80	-1.10039	0.592319	1.07772	0.829215
GOCC_ALPHA_KETOACID_DEHYDROGENASE_COMPLEX	15	1.32696	0.592575	1.14692	0.768121
GOBP_RNA_CATABOLIC_PROCESS	222	-1.09869	0.592734	-1.23755	0.490777
GOBP_INNER_MITOCHONDRIAL_MEMBRANE_ORGANIZATION	31	1.33706	0.592874	1.13231	0.778337	MTX3,OPA1
GOBP_MICROAUTOPHAGY	16	-1.09843	0.593024	-0.727173	0.966333
GOBP_THYMIC_T_CELL_SELECTION	23	1.3301	0.593062	1.48459	0.459755
GOBP_REGULATION_OF_BICELLULAR_TIGHT_JUNCTION_ASSEMBLY	21	-1.0987	0.593111	-1.07467	0.629501
GOBP_MUSCLE_TISSUE_DEVELOPMENT	356	-1.09897	0.593194	-1.20248	0.517243	CSRP1
GOBP_LIPID_OXIDATION	98	1.33117	0.593205	1.01663	0.877876
GOBP_AMINOGLYCAN_CATABOLIC_PROCESS	29	-1.0988	0.593281	-0.956669	0.771889
GOBP_NEUROPEPTIDE_SIGNALING_PATHWAY	80	1.32944	0.59343	1.36005	0.581178
GOBP_POSITIVE_REGULATION_OF_RECEPTOR_SIGNALING_PATHWAY_VIA_STAT	47	1.33395	0.593549	1.20681	0.719444
GOMF_SODIUM_CHANNEL_REGULATOR_ACTIVITY	29	1.33161	0.593775	1.29851	0.618699	SGK1
GOBP_SENSORY_PERCEPTION_OF_PAIN	70	1.33042	0.593837	1.50788	0.428323
GOBP_PEPTIDE_BIOSYNTHETIC_PROCESS	20	-1.09776	0.593986	-1.05189	0.657183
GOBP_TUBULIN_DEACETYLATION	21	1.33323	0.59417	1.36467	0.579054
GOBP_SMOOTH_MUSCLE_CELL_PROLIFERATION	133	-1.09784	0.59418	-1.02631	0.684697
GOBP_POSITIVE_REGULATION_OF_MUSCLE_TISSUE_DEVELOPMENT	19	1.33198	0.5944	1.30484	0.616663
GOBP_SPECIFICATION_OF_ANIMAL_ORGAN_IDENTITY	32	1.32698	0.594508	1.2532	0.672672
GOCC_PERIKARYON	116	1.32843	0.595123	1.29363	0.617647	FMR1,TOP1
GOMF_INTRACELLULARLY_LIGAND_GATED_MONOATOMIC_ION_CHANNEL_ACTIVITY	25	1.32783	0.595372	1.5708	0.349476
GOMF_CARGO_RECEPTOR_ACTIVITY	59	-1.09706	0.595422	-0.768145	0.955001
GOBP_PROSTATE_GLAND_DEVELOPMENT	44	1.33228	0.595428	0.917218	0.933233	ANXA1
GOMF_MONOCARBOXYLIC_ACID_BINDING	64	-1.09689	0.595476	-1.20487	0.515037
GOBP_PEROXISOME_ORGANIZATION	31	1.32219	0.595499	1.02074	0.874876
GOBP_POSITIVE_REGULATION_OF_SYNAPSE_ASSEMBLY	45	1.32722	0.595644	1.50185	0.440945	ADNP
GOBP_ECTODERM_DEVELOPMENT	18	1.32243	0.596615	1.34898	0.586328
GOBP_REGULATION_OF_BIOMINERAL_TISSUE_DEVELOPMENT	85	1.32346	0.596916	1.2412	0.687436
GOBP_ENDOCRINE_SYSTEM_DEVELOPMENT	122	-1.09594	0.597548	-1.11614	0.585784
GOMF_ALCOHOL_BINDING	75	1.32099	0.597938	1.05852	0.844709
GOBP_CELLULAR_RESPONSE_TO_DSRNA	20	1.3237	0.59807	1.46124	0.452863
GOBP_SUBSTRATE_DEPENDENT_CELL_MIGRATION	23	1.32256	0.598089	1.22335	0.712047
GOBP_STRIATED_MUSCLE_ADAPTATION	44	1.3197	0.598775	1.12387	0.790513
GOBP_RIBONUCLEOSIDE_CATABOLIC_PROCESS	16	-1.09526	0.598923	-1.00857	0.704304
GOBP_SECONDARY_METABOLIC_PROCESS	49	1.3244	0.599629	1.32557	0.598488
GOBP_EXTRACELLULAR_TRANSPORT	24	1.32379	0.599727	1.13947	0.769703
GOCC_ENDOSOME_LUMEN	35	1.31983	0.600272	1.40755	0.52361
GOBP_CELLULAR_RESPONSE_TO_VITAMIN	28	1.31865	0.6004	1.15915	0.755839
GOCC_CELL_BODY	459	-1.09432	0.60111	-1.14914	0.562937
GOBP_TRANSITION_METAL_ION_TRANSPORT	74	-1.09344	0.601419	-1.18134	0.535047
GOBP_MONOSACCHARIDE_BIOSYNTHETIC_PROCESS	83	-1.09389	0.601456	-1.20698	0.515573
GOCC_BLOOD_MICROPARTICLE	94	-1.09401	0.601529	-1.16691	0.544548	HSPA6
GOBP_POSITIVE_REGULATION_OF_DNA_REPLICATION	39	-1.09349	0.601693	-0.994448	0.720449
GOMF_MAGNESIUM_ION_BINDING	177	-1.09363	0.601741	-1.13952	0.565673	AASDHPPT,HPRT1,IMPA1,MAP3K7,OPA1,PRPSAP1
GOBP_FATTY_ACID_TRANSPORT	99	-1.09312	0.601849	-1.09532	0.603417	LYPLA1,PPARD
GOMF_DNA_POLYMERASE_ACTIVITY	23	-1.09225	0.602086	-1.18083	0.535449
GOBP_GLIAL_CELL_ACTIVATION	46	-1.09068	0.602294	0.972281	0.908189
GOBP_IRON_ION_TRANSPORT	43	-1.09242	0.602423	-1.34729	0.413026	SFXN1
GOBP_PORE_COMPLEX_ASSEMBLY	15	-1.09227	0.602432	-0.975836	0.746918
GOBP_POSITIVE_REGULATION_OF_PROTEIN_SECRETION	129	-1.09251	0.60258	-1.06493	0.638921	CD2AP
GOBP_ATRIAL_SEPTUM_DEVELOPMENT	19	-1.09267	0.602596	-1.03409	0.675886
GOBP_T_CELL_SELECTION	51	-1.09069	0.602659	-1.12607	0.577812
GOMF_AMYLOID_BETA_BINDING	77	1.31747	0.602701	1.46988	0.462959
GOMF_TRANSLATION_REGULATOR_ACTIVITY	96	-1.09017	0.602898	-1.35927	0.404677	FMR1,RPS9
GOBP_TISSUE_MORPHOGENESIS	497	-1.09072	0.60297	-1.09538	0.603641
GOBP_RETINOL_METABOLIC_PROCESS	37	-1.09028	0.602996	-1.14843	0.562551
GOBP_NEGATIVE_REGULATION_OF_CYSTEINE_TYPE_ENDOPEPTIDASE_ACTIVITY_INVOLVED_IN_APOPTOTIC_PROCESS	41	-1.09079	0.603213	-1.13004	0.574183
GOBP_POSITIVE_REGULATION_OF_G1_S_TRANSITION_OF_MITOTIC_CELL_CYCLE	33	-1.08912	0.60322	-1.19615	0.522455	ANXA1
GOBP_AMINO_ACID_METABOLIC_PROCESS	231	-1.08933	0.603499	-1.13916	0.565741
GOBP_CYTOPLASMIC_TRANSLATIONAL_INITIATION	34	-1.08914	0.603571	-1.2616	0.470363	EIF3H
GOBP_REGULATION_OF_SYNAPTIC_TRANSMISSION_GLUTAMATERGIC	64	-1.09079	0.603615	-0.999192	0.717375
GOBP_NEGATIVE_REGULATION_OF_IMMUNE_RESPONSE	163	-1.08937	0.603764	-1.0651	0.63885
GOBP_AMINO_ACID_TRANSPORT	125	-1.08966	0.603816	-1.10237	0.594983	SFXN1
GOBP_BINDING_OF_SPERM_TO_ZONA_PELLUCIDA	23	-1.08873	0.603816	-1.42558	0.364669	LY6K
GOBP_REGULATION_OF_DNA_TEMPLATED_DNA_REPLICATION	40	-1.08853	0.603889	-0.920921	0.815446
GOBP_SNRNA_METABOLIC_PROCESS	47	-1.09082	0.603932	-1.06862	0.633329
GOBP_VESICLE_MEDIATED_TRANSPORT_BETWEEN_ENDOSOMAL_COMPARTMENTS	39	-1.08946	0.603946	-1.16589	0.545289
GOMF_CHEMOKINE_RECEPTOR_BINDING	51	-1.09095	0.603975	1.25071	0.673247
GOMF_RECEPTOR_ANTAGONIST_ACTIVITY	16	1.31658	0.60404	1.24471	0.682909
GOBP_POSITIVE_REGULATION_OF_LAMELLIPODIUM_ORGANIZATION	32	-1.08818	0.604054	-1.14012	0.564502
GOBP_ESTABLISHMENT_OF_PROTEIN_LOCALIZATION_TO_MEMBRANE	202	-1.08788	0.604061	-1.26544	0.46859	BID
GOMF_CHROMATIN_DNA_BINDING	118	-1.08802	0.604101	-1.0435	0.66542	MED1
GOBP_POSITIVE_REGULATION_OF_EPITHELIAL_TO_MESENCHYMAL_TRANSITION	47	-1.09122	0.604103	-0.997707	0.71913
GOBP_NEGATIVE_REGULATION_OF_OSTEOCLAST_DIFFERENTIATION	28	-1.09131	0.604273	0.862544	0.97396
GOBP_REGULATION_OF_LIPID_CATABOLIC_PROCESS	49	-1.08823	0.604338	-1.03236	0.675516
GOBP_INTRINSIC_APOPTOTIC_SIGNALING_PATHWAY_IN_RESPONSE_TO_OXIDATIVE_STRESS	53	-1.09096	0.604346	-1.19007	0.52862	ZNF622
GOBP_POSITIVE_REGULATION_OF_FILOPODIUM_ASSEMBLY	26	1.31594	0.604384	1.5344	0.383794	FMR1,ZMYND8
GOMF_DNA_BINDING_TRANSCRIPTION_FACTOR_BINDING	408	-1.08742	0.604886	-1.17748	0.538505	CBX5,CTBP2,EEF1D,HCFC1,MAP3K7,MED1,PPARD,PSIP1,SUB1,ZMYND8
GOBP_REGULATION_OF_CELL_CYCLE_CHECKPOINT	42	-1.08703	0.60511	-1.00785	0.705075
GOBP_RECEPTOR_RECYCLING	37	1.31518	0.605307	1.33703	0.587125
GOBP_REGULATION_OF_MONONUCLEAR_CELL_MIGRATION	120	-1.0868	0.605309	-1.01431	0.697975
GOBP_ENDOSOMAL_TRANSPORT	213	-1.08649	0.605391	-1.24729	0.484396	EPS15,VPS4B
GOBP_REGULATION_OF_CYCLASE_ACTIVITY	46	-1.08706	0.605452	-1.09562	0.604251
GOBP_RESPONSE_TO_ANTIBIOTIC	34	-1.08653	0.605657	-1.14658	0.564715	TP53
GOBP_REGULATION_OF_VASCULOGENESIS	16	1.31448	0.605855	1.33697	0.585231
GOBP_REGULATION_OF_CELL_CYCLE_G2_M_PHASE_TRANSITION	94	-1.08568	0.60587	-0.963717	0.764418	TP53
GOBP_REGULATION_OF_LAMELLIPODIUM_ASSEMBLY	34	-1.08579	0.606014	-1.16904	0.545986	CAPZB
GOBP_VIRAL_PROTEIN_PROCESSING	27	-1.08583	0.606305	-1.10721	0.591111
GOMF_TRANSMEMBRANE_RECEPTOR_PROTEIN_SERINE_THREONINE_KINASE_ACTIVITY	16	-1.08597	0.606333	-0.994561	0.721297
GOBP_MORPHOGENESIS_OF_AN_EPITHELIUM	402	-1.08456	0.607684	-0.997856	0.719116
GOBP_VASCULAR_ASSOCIATED_SMOOTH_MUSCLE_CELL_MIGRATION	25	-1.08479	0.607876	-1.07379	0.627899
GOBP_CELLULAR_RESPONSE_TO_ORGANIC_CYCLIC_COMPOUND	451	-1.08459	0.608018	-1.17178	0.542592	CASP3,TMF1
GOBP_RESPONSE_TO_INTERLEUKIN_17	15	-1.08423	0.608151	-1.01342	0.698817
GOBP_REGULATION_OF_T_HELPER_17_CELL_DIFFERENTIATION	18	-1.08386	0.608743	-1.15227	0.560103
GOBP_POSITIVE_REGULATION_OF_CELL_MIGRATION_INVOLVED_IN_SPROUTING_ANGIOGENESIS	21	-1.08347	0.609373	-0.997323	0.719808	ANXA1
GOBP_RESPONSE_TO_PEPTIDE	19	-1.08276	0.609659	-1.29517	0.448127
GOBP_SPROUTING_ANGIOGENESIS	109	-1.08305	0.609713	-1.20398	0.515339
GOBP_HETEROCHROMATIN_FORMATION	101	-1.08227	0.609764	-1.24646	0.483907
GOBP_FERTILIZATION	126	-1.08248	0.609978	-1.07963	0.624456
GOBP_POSITIVE_REGULATION_OF_PROTEIN_LOCALIZATION_TO_MEMBRANE	84	-1.08309	0.609986	-1.12467	0.578427
GOBP_ENERGY_RESERVE_METABOLIC_PROCESS	80	-1.08233	0.609986	-1.18404	0.534688
GOBP_MONONUCLEAR_CELL_MIGRATION	183	-1.08279	0.609988	1.05519	0.848404
GOBP_REGULATION_OF_DEVELOPMENTAL_GROWTH	258	-1.08172	0.610828	-1.23127	0.498359
GOBP_REGULATION_OF_MAST_CELL_DEGRANULATION	26	-1.08139	0.610901	-0.954997	0.773839
GOBP_NEGATIVE_REGULATION_OF_DEFENSE_RESPONSE	212	-1.08142	0.611219	-1.02465	0.686512
GOBP_REGULATION_OF_MUSCLE_ADAPTATION	68	-1.08023	0.612001	-1.25946	0.47075
GOBP_NEURON_PROJECTION_REGENERATION	48	-1.08007	0.612016	-1.05679	0.650559
GOMF_ATP_DEPENDENT_ACTIVITY_ACTING_ON_RNA	56	-1.08036	0.612051	-1.18288	0.536273
GOBP_REGULATION_OF_LYMPHOCYTE_APOPTOTIC_PROCESS	44	-1.07989	0.61211	-1.12839	0.575928
GOBP_INTRACELLULAR_GLUCOSE_HOMEOSTASIS	131	-1.08047	0.612138	-1.37951	0.381891
GOBP_METANEPHRIC_NEPHRON_DEVELOPMENT	33	1.31051	0.612159	1.17399	0.747934
GOMF_CHEMOREPELLENT_ACTIVITY	24	1.31104	0.612184	1.304	0.614038
GOBP_CELLULAR_RESPONSE_TO_LIGHT_STIMULUS	98	-1.08076	0.61219	-1.1251	0.579016
GOBP_CELLULAR_RESPONSE_TO_STEROID_HORMONE_STIMULUS	179	-1.07946	0.61244	-1.13635	0.56614	MED1
GOMF_CYCLASE_ACTIVITY	19	1.31148	0.612502	1.40104	0.536248
GOBP_POSITIVE_REGULATION_OF_NOTCH_SIGNALING_PATHWAY	35	-1.08048	0.612515	-1.1017	0.59552	AAK1
GOBP_NEURON_MATURATION	40	-1.07953	0.612662	-1.04167	0.666055
GOBP_WOUND_HEALING_SPREADING_OF_EPIDERMAL_CELLS	21	-1.07866	0.613773	-0.825708	0.916314
GOMF_CHROMATIN_PROTEIN_ADAPTOR_ACTIVITY	26	-1.07878	0.613831	-1.50942	0.301935
GOBP_POSITIVE_REGULATION_OF_MONOATOMIC_ION_TRANSPORT	170	1.31162	0.614001	1.21433	0.719571
GOBP_SULFUR_COMPOUND_TRANSPORT	44	-1.07797	0.614403	-1.12052	0.581721
GOBP_FACE_MORPHOGENESIS	27	-1.07798	0.614771	-0.948865	0.779843
GOCC_NUCLEAR_CHROMOSOME	182	-1.07801	0.615093	-1.11986	0.580896	IK,TOP1
GOMF_GLUTATHIONE_TRANSFERASE_ACTIVITY	24	1.30856	0.617156	1.32166	0.606081
GOMF_PEPTIDASE_REGULATOR_ACTIVITY	169	-1.07494	0.617321	-1.02735	0.684967
GOCC_SARCOPLASM	74	-1.07639	0.617442	-1.229	0.498911
GOBP_REGULATION_OF_OXIDATIVE_STRESS_INDUCED_INTRINSIC_APOPTOTIC_SIGNALING_PATHWAY	38	-1.07606	0.617539	-1.23067	0.498253
GOBP_MUSCLE_HYPERTROPHY_IN_RESPONSE_TO_STRESS	24	1.30791	0.617587	1.23078	0.702216
GOBP_VENTRICULAR_CARDIAC_MUSCLE_TISSUE_DEVELOPMENT	58	-1.07498	0.617637	-1.31838	0.437005
GOBP_REGULATION_OF_CHOLESTEROL_STORAGE	15	-1.07643	0.617715	-1.31455	0.440106
GOBP_NEGATIVE_REGULATION_OF_INFLAMMATORY_RESPONSE	136	-1.07609	0.617843	-0.918804	0.817988	PPARD
GOCC_TRANSCRIPTION_FACTOR_TFTC_COMPLEX	16	-1.07503	0.61789	-1.06226	0.644022	ENY2
GOBP_TRIGLYCERIDE_METABOLIC_PROCESS	78	-1.07458	0.617897	-1.15112	0.560432
GOMF_PHOSPHOTRANSFERASE_ACTIVITY_PHOSPHATE_GROUP_AS_ACCEPTOR	24	-1.07652	0.617902	-1.04184	0.665953
GOBP_POSITIVE_REGULATION_OF_SYNCYTIUM_FORMATION_BY_PLASMA_MEMBRANE_FUSION	20	-1.07545	0.617948	-0.631176	0.990741
GOMF_UBIQUITIN_LIKE_PROTEIN_PEPTIDASE_ACTIVITY	78	-1.07567	0.618166	-1.08005	0.623745
GOBP_CELL_GROWTH	395	-1.0755	0.618194	-1.115	0.587117
GOBP_REGULATION_OF_ENDOTHELIAL_CELL_MIGRATION	152	-1.07504	0.618251	-1.16745	0.544062
GOBP_LONG_CHAIN_FATTY_ACID_TRANSPORT	54	-1.07518	0.618291	-1.13569	0.565694
GOBP_MEIOTIC_SPINDLE_ORGANIZATION	17	-1.07388	0.618629	-1.07643	0.627608
GOBP_POSITIVE_REGULATION_OF_CELL_GROWTH	130	-1.07358	0.618657	-1.03304	0.675975
GOBP_REGULATION_OF_ENDOTHELIAL_CELL_DEVELOPMENT	16	-1.07371	0.618699	-0.831363	0.911306
GOBP_CARDIAC_NEURAL_CREST_CELL_DIFFERENTIATION_INVOLVED_IN_HEART_DEVELOPMENT	16	-1.07394	0.618865	-0.803147	0.933217
GOBP_ESTABLISHMENT_OF_EPITHELIAL_CELL_POLARITY	29	-1.07397	0.619167	-0.983088	0.738823
GOCC_MITOCHONDRIAL_MATRIX	375	1.30682	0.619517	1.23848	0.68549	ACADVL,C1QBP,CCAR2,COASY,DBT,DHRS2,LYRM4,MDH2,MMAB,OXCT1,PARG,PC,PCCA,PRDX5,PYCR2,TP53,TST,WARS2
GOBP_SYNCYTIUM_FORMATION	53	-1.07287	0.620079	0.863454	0.972413
GOBP_POSITIVE_REGULATION_OF_CYTOSOLIC_CALCIUM_ION_CONCENTRATION	149	-1.07255	0.620462	-0.969984	0.757276
GOCC_TRIGLYCERIDE_RICH_PLASMA_LIPOPROTEIN_PARTICLE	16	1.30601	0.620486	-0.737926	0.963144
GOBP_POSITIVE_REGULATION_OF_FAT_CELL_DIFFERENTIATION	52	-1.07205	0.621432	-1.10839	0.590459	PPARD
GOBP_NEGATIVE_REGULATION_OF_LEUKOCYTE_APOPTOTIC_PROCESS	46	-1.07143	0.622748	-1.03728	0.670592
GOBP_POSITIVE_REGULATION_OF_TRANSCRIPTION_BY_RNA_POLYMERASE_III	16	-1.07065	0.623598	-1.20648	0.515827
GOBP_HEMOSTASIS	205	-1.06919	0.623898	-1.12023	0.581204	ANXA5
GOBP_REGULATION_OF_EXOCYTOSIS	145	-1.07067	0.623966	-1.01784	0.693618	SEPTIN2,STXBP5,VAMP2
GOBP_INTRINSIC_APOPTOTIC_SIGNALING_PATHWAY_IN_RESPONSE_TO_DNA_DAMAGE	89	-1.0696	0.624044	-0.859493	0.887644
GOBP_MEMBRANE_DOCKING	69	-1.07073	0.624192	-1.16445	0.545373
GOMF_PHOSPHATIDYLCHOLINE_TRANSPORTER_ACTIVITY	17	-1.06921	0.624245	-1.19194	0.527146
GOBP_PROTEIN_LOCALIZATION_TO_VACUOLE	70	-1.06967	0.624269	-0.976339	0.74744
GOBP_PROTEIN_ACETYLATION	45	-1.06828	0.624333	-1.10763	0.590859
GOBP_UNSATURATED_FATTY_ACID_BIOSYNTHETIC_PROCESS	38	-1.06883	0.624476	-1.07825	0.625826
GOBP_POSITIVE_REGULATION_OF_MAPK_CASCADE	392	-1.06927	0.6245	-1.04811	0.662672	MAP3K7,ZNF622
GOBP_RESPONSE_TO_XENOBIOTIC_STIMULUS	373	-1.06865	0.624513	-1.01424	0.697785	CASP3,FOSL2,TOP1,TP53
GOBP_CELL_CELL_ADHESION_MEDIATED_BY_INTEGRIN	16	-1.06971	0.624544	-1.02986	0.680063
GOBP_NEGATIVE_REGULATION_OF_TRANSMEMBRANE_TRANSPORT	93	-1.06833	0.624596	-0.99116	0.726514
GOBP_ANIMAL_ORGAN_MATURATION	27	-1.06977	0.624777	-0.985558	0.734685
GOBP_REGULATION_OF_ATP_DEPENDENT_ACTIVITY	53	-1.06833	0.624985	-1.14852	0.562748
GOBP_TAXIS	391	-1.06981	0.625073	1.17973	0.737747
GOBP_CARBOHYDRATE_METABOLIC_PROCESS	465	-1.06989	0.625263	-1.12219	0.580666	GLO1,PARG,TPD52L2
GOBP_CELLULAR_LIPID_CATABOLIC_PROCESS	176	1.30154	0.625349	1.15923	0.756878
GOBP_REGULATION_OF_BLOOD_CIRCULATION	224	1.30308	0.625459	1.07907	0.833198
GOBP_LINOLEIC_ACID_METABOLIC_PROCESS	15	1.29985	0.625595	1.42063	0.499751
GOBP_POSITIVE_REGULATION_OF_ANTIGEN_RECEPTOR_MEDIATED_SIGNALING_PATHWAY	22	-1.066	0.625638	-0.94181	0.790622
GOBP_MITOTIC_SISTER_CHROMATID_COHESION	21	-1.06607	0.625833	-1.23432	0.493132
GOBP_POSITIVE_REGULATION_OF_SODIUM_ION_TRANSMEMBRANE_TRANSPORT	16	-1.06752	0.625957	-1.21225	0.509292
GOMF_G_PROTEIN_ALPHA_SUBUNIT_BINDING	25	1.30242	0.625976	1.0736	0.829048
GOMF_NF_KAPPAB_BINDING	25	-1.06632	0.625982	-1.16696	0.54486
GOBP_RESPONSE_TO_MUSCLE_ACTIVITY	20	-1.06614	0.626051	-1.19816	0.519653
GOMF_SMAD_BINDING	67	-1.06688	0.626064	0.939015	0.914135
GOBP_REGULATION_OF_HORMONE_SECRETION	225	-1.06733	0.626082	-1.08502	0.616397	ANXA1
GOBP_MITOCHONDRIAL_TRANSPORT	127	-1.06657	0.626108	-1.05744	0.65006
GOBP_REGULATION_OF_MOTOR_NEURON_APOPTOTIC_PROCESS	15	-1.06702	0.626109	-1.14718	0.563619
GOBP_REGULATION_OF_CYTOKINESIS	75	-1.06712	0.626237	-1.12653	0.577018	CETN2,PRPF40A
GOBP_MATERNAL_PROCESS_INVOLVED_IN_FEMALE_PREGNANCY	51	-1.06632	0.626356	-1.07337	0.628188
GOBP_PROTEIN_AUTOUBIQUITINATION	54	-1.06662	0.626357	-1.10879	0.591068	TRIM21
GOBP_GAS_TRANSPORT	16	1.30177	0.626475	1.47039	0.467548
GOBP_TYPE_2_IMMUNE_RESPONSE	40	1.30056	0.626886	1.35732	0.579011
GOMF_CELL_CELL_ADHESION_MEDIATOR_ACTIVITY	39	-1.06538	0.626941	-1.09259	0.607093
GOCC_CLATHRIN_COATED_VESICLE_MEMBRANE	116	1.3032	0.626998	1.19573	0.732645	ATP6V1D,NECAP2
GOBP_NON_CANONICAL_WNT_SIGNALING_PATHWAY	52	1.3	0.627004	1.18183	0.735583
GOCC_VESICLE_TETHERING_COMPLEX	47	1.29628	0.627369	1.201	0.72534	VPS11
GOBP_CELL_CHEMOTAXIS	270	-1.06461	0.627868	1.22144	0.714146
GOMF_S_ADENOSYL_L_METHIONINE_BINDING	18	-1.06489	0.627883	-1.2157	0.512024
GOBP_POSITIVE_REGULATION_OF_T_HELPER_CELL_DIFFERENTIATION	22	-1.06473	0.627918	-1.13812	0.565859
GOBP_RNA_METHYLATION	59	-1.06439	0.628082	-1.1119	0.587312	NSUN2
GOBP_SEROTONIN_TRANSPORT	20	1.30335	0.628371	1.25669	0.66682
GOBP_NEGATIVE_REGULATION_OF_MRNA_PROCESSING	17	-1.06367	0.628436	-1.14506	0.5629
GOBP_NUCLEOSIDE_BISPHOSPHATE_METABOLIC_PROCESS	90	-1.06318	0.628561	-1.1592	0.550385
GOBP_INTERMEMBRANE_LIPID_TRANSFER	27	-1.06374	0.628613	-1.09775	0.60178
GOBP_FC_RECEPTOR_SIGNALING_PATHWAY	53	-1.06397	0.628753	0.976029	0.905698
GOBP_NEGATIVE_REGULATION_OF_PEPTIDYL_TYROSINE_PHOSPHORYLATION	35	-1.06335	0.628879	-0.847086	0.899762
GOBP_PYRIMIDINE_CONTAINING_COMPOUND_METABOLIC_PROCESS	70	-1.0632	0.628893	-0.967602	0.761054
GOMF_DNA_EXONUCLEASE_ACTIVITY	20	-1.06378	0.628906	-0.966382	0.760621
GOBP_BARBED_END_ACTIN_FILAMENT_CAPPING	20	-1.06291	0.628908	-0.924539	0.811925	CAPZB,SVIL
GOBP_DOPAMINE_SECRETION	28	1.29637	0.628917	1.19436	0.731732
GOMF_CARBON_CARBON_LYASE_ACTIVITY	37	1.29474	0.629282	1.03317	0.866832
GOBP_NON_MEMBRANE_BOUNDED_ORGANELLE_ASSEMBLY	325	-1.06242	0.629875	-1.2698	0.465152	FMR1
GOBP_REGULATION_OF_NEUROINFLAMMATORY_RESPONSE	27	-1.06198	0.629937	0.793341	0.997061
GOBP_VASCULAR_ENDOTHELIAL_GROWTH_FACTOR_SIGNALING_PATHWAY	36	1.29653	0.630253	0.849565	0.986888	GAB1
GOBP_REGULATION_OF_FIBROBLAST_APOPTOTIC_PROCESS	18	-1.062	0.630278	-0.925895	0.811641
GOBP_REGULATION_OF_MACROAUTOPHAGY	151	-1.0621	0.630369	-1.1734	0.540256	ATP6V1D,CASP3
GOBP_REGULATION_OF_CELL_SUBSTRATE_ADHESION	187	-1.06135	0.630434	-1.10547	0.592026
GOMF_PROTEIN_TRANSMEMBRANE_TRANSPORTER_ACTIVITY	21	-1.06162	0.630501	-1.32586	0.43449	SEC61G,TIMM17B
GOBP_SEX_DIFFERENTIATION	238	-1.06147	0.630502	-1.09411	0.605827
GOBP_PROTEIN_COMPLEX_OLIGOMERIZATION	198	1.29489	0.630646	1.34735	0.581004	IFIH1,OPA1
GOBP_REGULATION_OF_SMOOTH_MUSCLE_CELL_DIFFERENTIATION	29	1.29691	0.630754	1.3323	0.589114
GOBP_INTESTINAL_EPITHELIAL_CELL_DIFFERENTIATION	24	-1.06105	0.63087	-1.11733	0.58348
GOBP_NEURONAL_ACTION_POTENTIAL	32	1.29735	0.630996	1.49519	0.445453
GOMF_STEROL_BINDING	56	1.29783	0.631219	1.0062	0.885737
GOBP_PROTEIN_CONTAINING_COMPLEX_REMODELING	33	-1.06076	0.631297	-1.21408	0.510095
GOBP_POSITIVE_REGULATION_OF_SYNAPTIC_TRANSMISSION_GLUTAMATERGIC	28	-1.0606	0.63133	-0.872138	0.876944
GOBP_DECIDUALIZATION	22	-1.06037	0.631563	-0.846846	0.89954	PPARD
GOBP_NEGATIVE_REGULATION_OF_POTASSIUM_ION_TRANSPORT	26	-1.05979	0.632728	-1.05983	0.645456
GOBP_POSITIVE_REGULATION_OF_TRANSPORTER_ACTIVITY	65	-1.05958	0.632888	-1.18249	0.53539	SGK1
GOCC_ENDOLYSOSOME	24	1.29325	0.632898	1.50173	0.437806
GOBP_REGULATION_OF_BODY_FLUID_LEVELS	327	-1.05909	0.632965	-1.08447	0.617022
GOBP_LYMPHOCYTE_ACTIVATION_INVOLVED_IN_IMMUNE_RESPONSE	173	-1.05861	0.633075	-0.917584	0.81855
GOMF_SUMO_BINDING	15	-1.05885	0.633235	-1.30195	0.443021	SERBP1
GOBP_ALPHA_AMINO_ACID_METABOLIC_PROCESS	170	-1.05909	0.633349	-1.11679	0.584473
GOBP_NEGATIVE_REGULATION_OF_MUSCLE_CELL_APOPTOTIC_PROCESS	38	-1.05587	0.633389	-1.10444	0.593046
GOBP_ACYL_COA_METABOLIC_PROCESS	68	-1.05557	0.633432	-1.22161	0.506256
GOMF_IRON_ION_BINDING	118	-1.05862	0.633449	-0.966759	0.761856	CIAPIN1
GOBP_REGULATION_OF_STRIATED_MUSCLE_CELL_DIFFERENTIATION	67	-1.05919	0.633479	-1.19559	0.523017
GOMF_STRUCTURAL_CONSTITUENT_OF_CHROMATIN	52	-1.0583	0.633491	-0.926682	0.811427
GOBP_NEGATIVE_REGULATION_OF_PROTEIN_MODIFICATION_PROCESS	323	-1.05596	0.633533	-1.09807	0.601361
GOMF_DNA_NUCLEASE_ACTIVITY	49	-1.05562	0.633672	-0.901123	0.83921
GOBP_REGULATION_OF_CIRCADIAN_RHYTHM	98	-1.05526	0.633812	-0.945428	0.785366	CCAR2,SFPQ
GOBP_CHLORIDE_TRANSPORT	96	-1.05597	0.633906	-0.941642	0.790714
GOMF_FLAVIN_ADENINE_DINUCLEOTIDE_BINDING	77	-1.05611	0.633917	-1.1983	0.519793	ACADVL
GOBP_ANAPHASE_PROMOTING_COMPLEX_DEPENDENT_CATABOLIC_PROCESS	16	-1.05502	0.63406	-0.945213	0.785549
GOBP_REGULATION_OF_MEIOTIC_CELL_CYCLE	47	-1.0562	0.63408	-0.647142	0.989592
GOBP_REGULATION_OF_FATTY_ACID_METABOLIC_PROCESS	76	-1.05484	0.634145	-1.27704	0.460754
GOBP_GLUTAMATE_SECRETION	23	-1.05624	0.634355	-0.975921	0.747039	GIPC1
GOBP_HOMOPHILIC_CELL_ADHESION_VIA_PLASMA_MEMBRANE_ADHESION_MOLECULES	103	-1.05664	0.63441	-1.0956	0.603877
GOBP_RRNA_METHYLATION	20	-1.0578	0.634478	-0.976114	0.747273
GOBP_POSITIVE_REGULATION_OF_KINASE_ACTIVITY	256	-1.05648	0.634481	-1.11286	0.587316	ZNF622
GOBP_BONE_MATURATION	23	-1.05625	0.634692	-0.979316	0.741925
GOBP_MULTI_MULTICELLULAR_ORGANISM_PROCESS	188	-1.05667	0.6347	1.11369	0.802337
GOBP_NEUROTROPHIN_SIGNALING_PATHWAY	35	-1.05677	0.634822	-1.01755	0.693628
GOBP_CARDIAC_CELL_DEVELOPMENT	72	-1.05692	0.634836	-1.38922	0.375114
GOBP_REGULATION_OF_IMMUNOGLOBULIN_PRODUCTION	62	-1.05442	0.634883	-1.14503	0.562107
GOBP_REGULATION_OF_CARBOHYDRATE_BIOSYNTHETIC_PROCESS	80	-1.05696	0.635116	-1.077	0.628071
GOBP_REGULATION_OF_PROTEASOMAL_UBIQUITIN_DEPENDENT_PROTEIN_CATABOLIC_PROCESS	94	-1.05702	0.635348	-1.1943	0.524454
GOBP_MITOTIC_DNA_REPLICATION	17	-1.05727	0.635482	-0.963296	0.764079
GOBP_OSSIFICATION	359	-1.05708	0.635578	-1.07228	0.629081	FOSL2
GOBP_NEGATIVE_REGULATION_OF_CATABOLIC_PROCESS	275	-1.05385	0.635993	-1.07414	0.628107
GOBP_PROTEIN_TARGETING_TO_LYSOSOME	28	-1.05306	0.637348	-0.967448	0.761097
GOBP_ACTIN_POLYMERIZATION_OR_DEPOLYMERIZATION	154	-1.05307	0.637679	-0.992633	0.72326	CAPZB,ENAH,SVIL
GOBP_REGULATION_OF_PROTEIN_ACETYLATION	17	-1.05275	0.637774	-1.2502	0.483076
GOCC_PHAGOCYTIC_VESICLE_MEMBRANE	65	-1.05258	0.637828	-1.15225	0.559688	PIKFYVE
[truncated: 2,882 more rows]
