# Supplementary material for: The Role of BAG3 Protein Interactions in Cardiomyopathies
Source: Int J Mol Sci. 2024 Oct 21;25(20):11308. doi: 10.3390/ijms252011308 (PMC11605229; doi:10.3390/ijms252011308)
Supplement: Supplementary file 1 [file ijms-25-11308-s001.zip › TableS2kegg.xlsx]

## Sheet: Sheet1
NAME	SIZE	Idiopathic_NES	FDR q-val	ischemic_NES	FDR q-val	BAG3 interaction
KEGG_PARKINSONS_DISEASE	97	2.05949	0	1.56074	0.133942
KEGG_OXIDATIVE_PHOSPHORYLATION	96	2.01292	0.000396552	1.5473	0.134361	ATP6V1D,NDUFB3,NDUFB6,NDUFV1
KEGG_MAPK_SIGNALING_PATHWAY	240	-1.91868	0.0174624	-1.83688	0.0144991	CASP3,ECSIT,MAP3K7,NFKB2,STMN1,TP53
KEGG_PATHOGENIC_ESCHERICHIA_COLI_INFECTION	51	-1.86988	0.0175645	-1.88864	0.00804178	ARPC5,NCL
KEGG_NEUROTROPHIN_SIGNALING_PATHWAY	117	-1.88841	0.0194285	-1.7418	0.0364914
KEGG_VEGF_SIGNALING_PATHWAY	68	-1.83855	0.0195624	-1.92529	0.0119212
KEGG_ACUTE_MYELOID_LEUKEMIA	55	-1.84391	0.0213868	-1.95037	0.00907979	NFKB2,PPARD
KEGG_ALLOGRAFT_REJECTION	34	1.80555	0.0215365	1.95461	0.0157864
KEGG_CHRONIC_MYELOID_LEUKEMIA	70	-1.78042	0.025871	-1.90206	0.00949609	CTBP2,NFKB2,TP53
KEGG_NOD_LIKE_RECEPTOR_SIGNALING_PATHWAY	55	-1.7812	0.0299836	-1.5883	0.065802
KEGG_AUTOIMMUNE_THYROID_DISEASE	47	1.73277	0.0430764	1.91504	0.0135479
KEGG_P53_SIGNALING_PATHWAY	61	-1.68225	0.0473107	-1.49326	0.0968303	BID,CASP3,TP53
KEGG_ERBB_SIGNALING_PATHWAY	82	-1.71475	0.0490512	-1.70317	0.0380514	GAB1
KEGG_SPHINGOLIPID_METABOLISM	27	-1.6528	0.0497218	-1.73841	0.0342747
KEGG_ENDOMETRIAL_CANCER	50	-1.66613	0.0504595	-1.78873	0.0248866	APC,TP53
KEGG_PROXIMAL_TUBULE_BICARBONATE_RECLAMATION	21	-1.68438	0.0509204	-1.69772	0.0369759
KEGG_ALDOSTERONE_REGULATED_SODIUM_REABSORPTION	39	-1.65515	0.051906	-1.88871	0.0100522
KEGG_LONG_TERM_POTENTIATION	64	-1.687	0.0539589	-1.6906	0.0366683	PPP1R12A
KEGG_GLIOMA	59	-1.69314	0.0553075	-1.72527	0.0320256	TP53
KEGG_PROTEIN_EXPORT	19	-1.61401	0.0668116	-1.7299	0.0334281	SRP19
KEGG_HUNTINGTONS_DISEASE	148	1.6272	0.0753901	1.17672	0.462427
KEGG_VALINE_LEUCINE_AND_ISOLEUCINE_DEGRADATION	41	1.63575	0.0819258	1.76465	0.0343795	DBT,OXCT1,PCCA
KEGG_ARACHIDONIC_ACID_METABOLISM	46	-1.51861	0.0895107	-1.53633	0.0856819
KEGG_NITROGEN_METABOLISM	22	-1.51353	0.0901192	-1.4264	0.129739	ASNS
KEGG_TOLL_LIKE_RECEPTOR_SIGNALING_PATHWAY	95	-1.57077	0.0913317	-1.30742	0.194075	MAP3K7,NFKB2
KEGG_RENAL_CELL_CARCINOMA	67	-1.52051	0.0919226	-1.51806	0.084953	GAB1,TCEB2
KEGG_ADIPOCYTOKINE_SIGNALING_PATHWAY	62	-1.52206	0.0947174	-1.62799	0.0493507	NFKB2
KEGG_SELENOAMINO_ACID_METABOLISM	20	-1.49184	0.0955963	-1.54178	0.0898074
KEGG_PROGESTERONE_MEDIATED_OOCYTE_MATURATION	73	-1.52379	0.0971479	-1.66719	0.0400078
KEGG_APOPTOSIS	84	-1.54019	0.0973905	-1.51652	0.0832178	BID,CASP3,NFKB2,TP53
KEGG_T_CELL_RECEPTOR_SIGNALING_PATHWAY	104	-1.55146	0.0974208	-1.35895	0.173935	NFKB2
KEGG_GRAFT_VERSUS_HOST_DISEASE	36	1.63678	0.0976631	1.82872	0.0248207
KEGG_B_CELL_RECEPTOR_SIGNALING_PATHWAY	71	-1.49245	0.0984145	-1.39561	0.15189	NFKB2
KEGG_PROSTATE_CANCER	85	-1.52616	0.0994258	-1.66435	0.0381357	NFKB2,TP53
KEGG_FC_EPSILON_RI_SIGNALING_PATHWAY	72	-1.54329	0.0996997	-1.4805	0.102344
KEGG_BLADDER_CANCER	39	-1.55451	0.100254	-1.5379	0.0886085	TP53
KEGG_SPLICEOSOME	101	-1.49372	0.100441	-1.64641	0.0433137
KEGG_GNRH_SIGNALING_PATHWAY	87	-1.52971	0.101155	-1.30665	0.191212
KEGG_NICOTINATE_AND_NICOTINAMIDE_METABOLISM	17	-1.47839	0.103213	-1.41022	0.141416
KEGG_INTESTINAL_IMMUNE_NETWORK_FOR_IGA_PRODUCTION	42	1.56562	0.10664	1.75221	0.0331702
KEGG_PROPANOATE_METABOLISM	28	1.57884	0.106679	1.48324	0.174321	PCCA
KEGG_PANCREATIC_CANCER	68	-1.44391	0.126595	-1.68987	0.0348917	NFKB2,TP53
KEGG_PORPHYRIN_AND_CHLOROPHYLL_METABOLISM	25	1.51908	0.132786	1.48	0.165956	MMAB,UROD
KEGG_ASTHMA	27	1.52483	0.139392	1.59129	0.116973
KEGG_ALZHEIMERS_DISEASE	141	1.50088	0.142579	1.00448	0.69078	CASP3
KEGG_TYPE_I_DIABETES_MELLITUS	40	1.4822	0.142598	1.8104	0.0242592
KEGG_CELL_ADHESION_MOLECULES_CAMS	119	1.49024	0.143984	1.66177	0.0730422
KEGG_PYRIMIDINE_METABOLISM	76	-1.42248	0.144075	-1.31462	0.190405	POLR1B
KEGG_LINOLEIC_ACID_METABOLISM	22	-1.41826	0.144274	-1.37586	0.163594
KEGG_COLORECTAL_CANCER	60	-1.40031	0.150175	-1.55394	0.0839181	APC,CASP3,TP53
KEGG_DORSO_VENTRAL_AXIS_FORMATION	19	-1.40062	0.153995	-1.44554	0.116284
KEGG_INSULIN_SIGNALING_PATHWAY	127	-1.40433	0.154009	-1.45652	0.113751	TRIP10,TSC1
KEGG_AMINOACYL_TRNA_BIOSYNTHESIS	27	-1.37902	0.160047	-1.44983	0.115676	KARS,MTFMT,WARS2
KEGG_ALANINE_ASPARTATE_AND_GLUTAMATE_METABOLISM	27	-1.37903	0.16402	-1.52039	0.0867123
KEGG_JAK_STAT_SIGNALING_PATHWAY	138	-1.38293	0.164429	-1.3227	0.185139	IRF9
KEGG_PROTEASOME	40	-1.35863	0.173305	-1.52476	0.0870133	PSMC2
KEGG_LONG_TERM_DEPRESSION	62	-1.3486	0.176223	-1.34044	0.182122
KEGG_THYROID_CANCER	28	-1.35955	0.176589	-1.30493	0.189713	TP53
KEGG_NON_SMALL_CELL_LUNG_CANCER	52	-1.3393	0.178465	-1.53488	0.0828976	TP53
KEGG_PATHWAYS_IN_CANCER	305	-1.34178	0.179439	-1.25565	0.237686
KEGG_AMYOTROPHIC_LATERAL_SCLEROSIS_ALS	49	-1.34899	0.179975	-1.15509	0.347121
KEGG_GLYCOSYLPHOSPHATIDYLINOSITOL_GPI_ANCHOR_BIOSYNTHESIS	19	1.43759	0.185752	1.22124	0.418329
KEGG_BUTANOATE_METABOLISM	32	1.41915	0.188185	1.46746	0.159075	DDHD1,OXCT1
KEGG_BETA_ALANINE_METABOLISM	21	1.42811	0.188191	1.53458	0.135163
KEGG_GLUTATHIONE_METABOLISM	40	-1.29511	0.223219	-1.26364	0.231831
KEGG_TYPE_II_DIABETES_MELLITUS	43	-1.29872	0.2234	-1.47402	0.104481
KEGG_PEROXISOME	69	1.38711	0.224831	1.21958	0.407139
KEGG_DRUG_METABOLISM_CYTOCHROME_P450	53	1.37858	0.22518	1.26859	0.362522
KEGG_OOCYTE_MEIOSIS	92	-1.28934	0.225601	-1.34642	0.179408
KEGG_MTOR_SIGNALING_PATHWAY	46	-1.28546	0.225972	-1.28337	0.210663	TSC1
KEGG_BASAL_CELL_CARCINOMA	44	1.36783	0.230739	1.23678	0.399778	APC,TP53
KEGG_ETHER_LIPID_METABOLISM	25	-1.27449	0.235127	-1.19183	0.310677
KEGG_CHEMOKINE_SIGNALING_PATHWAY	167	-1.26175	0.247315	-1.21411	0.281407
KEGG_ARRHYTHMOGENIC_RIGHT_VENTRICULAR_CARDIOMYOPATHY_ARVC	67	1.33782	0.258396	1.18801	0.450239
KEGG_GLYCINE_SERINE_AND_THREONINE_METABOLISM	27	1.34179	0.263018	1.50387	0.160595	PISD
KEGG_RNA_POLYMERASE	22	-1.24189	0.270536	-1.36908	0.166453	POLR1B
KEGG_HISTIDINE_METABOLISM	24	1.31001	0.296559	1.36739	0.281033
KEGG_TIGHT_JUNCTION	118	-1.21954	0.298456	-1.10862	0.402499	CASK,EPB41L2,SPTAN1
KEGG_GLYCEROPHOSPHOLIPID_METABOLISM	61	-1.20579	0.313341	-1.12873	0.379622	LYPLA1,PCYT1A,PISD
KEGG_ABC_TRANSPORTERS	35	1.29324	0.313718	1.29273	0.342892
KEGG_CYSTEINE_AND_METHIONINE_METABOLISM	32	-1.18975	0.32208	-1.33998	0.178606
KEGG_RIBOSOME	67	-1.19289	0.322855	-1.12949	0.384192	MRPL13,RPL27A,RPS13,RPS18,RPS9
KEGG_FC_GAMMA_R_MEDIATED_PHAGOCYTOSIS	90	-1.19601	0.323205	-1.22116	0.27603
KEGG_METABOLISM_OF_XENOBIOTICS_BY_CYTOCHROME_P450	48	1.2661	0.328326	1.21555	0.401909
KEGG_GLYCOLYSIS_GLUCONEOGENESIS	55	1.26819	0.336433	1.15423	0.501936	PGK1
KEGG_CITRATE_CYCLE_TCA_CYCLE	30	1.24683	0.340152	1.11331	0.557795	MDH2,PC
KEGG_REGULATION_OF_ACTIN_CYTOSKELETON	193	-1.17403	0.342221	-1.18434	0.31688	APC,ARPC5,CFL1,PPP1R12A
KEGG_AMINO_SUGAR_AND_NUCLEOTIDE_SUGAR_METABOLISM	37	-1.17039	0.342614	-1.01275	0.521879
KEGG_RENIN_ANGIOTENSIN_SYSTEM	16	1.22674	0.343209	1.12885	0.547926
KEGG_PYRUVATE_METABOLISM	33	1.24877	0.348851	1.07593	0.592667	GLO1,MDH2,PC
KEGG_ANTIGEN_PROCESSING_AND_PRESENTATION	74	1.26853	0.349041	1.41911	0.209538
KEGG_LYSOSOME	105	1.22812	0.351973	1.35605	0.272025
KEGG_ECM_RECEPTOR_INTERACTION	79	1.23103	0.357636	1.46857	0.168088
KEGG_VASCULAR_SMOOTH_MUSCLE_CONTRACTION	97	-1.15219	0.367374	-1.1554	0.352074
KEGG_NATURAL_KILLER_CELL_MEDIATED_CYTOTOXICITY	119	-1.13053	0.394213	-0.899707	0.696063	BID,CASP3
KEGG_CELL_CYCLE	114	-1.13368	0.39467	-1.07748	0.434846	CDC25C,TP53
KEGG_BASAL_TRANSCRIPTION_FACTORS	30	-1.11851	0.404151	-1.32651	0.184824	GTF2F1,GTF2I
KEGG_BASE_EXCISION_REPAIR	30	-1.11504	0.405332	-1.11268	0.401612
KEGG_MELANOMA	67	-1.12057	0.406578	-1.35755	0.171562	TP53
KEGG_PRION_DISEASES	33	-1.10541	0.417172	-1.05176	0.470513	SEPT5
KEGG_RNA_DEGRADATION	47	-1.09513	0.423719	-1.25463	0.235005
KEGG_SNARE_INTERACTIONS_IN_VESICULAR_TRANSPORT	33	-1.09816	0.423782	-1.38645	0.156731	VAMP2
KEGG_GAP_JUNCTION	84	-1.07972	0.447219	-1.05063	0.466664
KEGG_VIBRIO_CHOLERAE_INFECTION	47	-1.07477	0.450669	-1.17109	0.332164	ATP6V1D,SEC61G
KEGG_CARDIAC_MUSCLE_CONTRACTION	61	-1.06693	0.459841	-1.33479	0.179963
KEGG_HEMATOPOIETIC_CELL_LINEAGE	83	-1.06344	0.460543	-0.976786	0.582092
KEGG_SYSTEMIC_LUPUS_ERYTHEMATOSUS	93	1.15841	0.47297	1.31879	0.323401
KEGG_COMPLEMENT_AND_COAGULATION_CASCADES	66	-1.05215	0.475676	1.08183	0.592921
KEGG_LEISHMANIA_INFECTION	68	-1.04182	0.490286	1.29803	0.348145
KEGG_TRYPTOPHAN_METABOLISM	33	1.13877	0.505241	1.02101	0.659919	WARS2
KEGG_FATTY_ACID_METABOLISM	38	1.12032	0.535217	1.00168	0.683585	ACADVL
KEGG_RIG_I_LIKE_RECEPTOR_SIGNALING_PATHWAY	65	-1.01625	0.535584	-0.713772	0.927483
KEGG_CYTOKINE_CYTOKINE_RECEPTOR_INTERACTION	230	-1.00267	0.549925	0.993079	0.691752
KEGG_ARGININE_AND_PROLINE_METABOLISM	44	-1.00601	0.550006	-1.08764	0.434563	PYCR2
KEGG_FOCAL_ADHESION	188	-0.984533	0.573886	1.10103	0.575028	PPP1R12A
KEGG_PURINE_METABOLISM	133	-0.986506	0.576754	-0.894147	0.699429	ATIC,HPRT1,POLR1B
KEGG_CYTOSOLIC_DNA_SENSING_PATHWAY	46	-0.977401	0.582877	-0.927261	0.65516
KEGG_SMALL_CELL_LUNG_CANCER	84	-0.965325	0.600394	-1.0623	0.457231	NFKB2,TP53
KEGG_TASTE_TRANSDUCTION	32	1.08735	0.604381	0.900857	0.877771
KEGG_HYPERTROPHIC_CARDIOMYOPATHY_HCM	75	-0.94916	0.620607	-1.08447	0.434516
KEGG_WNT_SIGNALING_PATHWAY	132	-0.951811	0.622012	-1.00555	0.529702	APC,CTBP2,MAP3K7,PPARD,RUVBL1,TP53
KEGG_ADHERENS_JUNCTION	70	-0.937725	0.637499	-1.035	0.485205	LMO7,MAP3K7
KEGG_GLYCOSAMINOGLYCAN_BIOSYNTHESIS_HEPARAN_SULFATE	21	1.06784	0.638253	1.09253	0.580837
KEGG_VIRAL_MYOCARDITIS	66	1.0608	0.640592	1.06239	0.609903
KEGG_STARCH_AND_SUCROSE_METABOLISM	31	1.04795	0.642679	1.0437	0.615098	IFIH1
KEGG_LYSINE_DEGRADATION	39	1.05283	0.645379	0.889215	0.876123	AASDHPPT
KEGG_TYROSINE_METABOLISM	39	1.02394	0.690507	0.952721	0.784057	MIF
KEGG_EPITHELIAL_CELL_SIGNALING_IN_HELICOBACTER_PYLORI_INFECTION	62	-0.892843	0.727708	0.840148	0.900393	ATP6V1D,CASP3,NFKB2
KEGG_N_GLYCAN_BIOSYNTHESIS	37	-0.884911	0.736256	-0.733544	0.916762
KEGG_UBIQUITIN_MEDIATED_PROTEOLYSIS	114	-0.873447	0.752695	-0.94787	0.620474	TCEB2
KEGG_RETINOL_METABOLISM	40	0.987281	0.777046	-0.734344	0.925667
KEGG_PHENYLALANINE_METABOLISM	16	0.967488	0.779593	0.857262	0.892027	MIF
KEGG_FRUCTOSE_AND_MANNOSE_METABOLISM	31	0.978895	0.782513	1.04713	0.620676
KEGG_PENTOSE_PHOSPHATE_PATHWAY	24	-0.853214	0.78469	-0.950252	0.622741
KEGG_DILATED_CARDIOMYOPATHY	81	-0.848687	0.785021	-1.0479	0.466301
KEGG_INOSITOL_PHOSPHATE_METABOLISM	49	0.970097	0.790095	0.880674	0.865396	IMPA1,PTPMT1
KEGG_BIOSYNTHESIS_OF_UNSATURATED_FATTY_ACIDS	18	-0.834632	0.803508	-0.778475	0.888146
KEGG_HOMOLOGOUS_RECOMBINATION	27	-0.828318	0.806946	-0.904695	0.694058
KEGG_PANTOTHENATE_AND_COA_BIOSYNTHESIS	15	0.946994	0.819399	1.36077	0.277622	COASY
KEGG_STEROID_BIOSYNTHESIS	16	-0.800356	0.847746	0.827204	0.911564
KEGG_NUCLEOTIDE_EXCISION_REPAIR	42	0.905523	0.900495	0.919447	0.844311
KEGG_PPAR_SIGNALING_PATHWAY	61	0.91147	0.902489	-1.08407	0.4291	PPARD
KEGG_VASOPRESSIN_REGULATED_WATER_REABSORPTION	39	-0.751142	0.908755	-0.974085	0.580924
KEGG_DRUG_METABOLISM_OTHER_ENZYMES	32	0.891572	0.921363	1.23977	0.408519
KEGG_GLYCOSAMINOGLYCAN_BIOSYNTHESIS_CHONDROITIN_SULFATE	17	0.852406	0.931339	0.896692	0.872739
KEGG_GLYCOSAMINOGLYCAN_DEGRADATION	20	-0.716148	0.937303	-0.74884	0.918889
KEGG_ENDOCYTOSIS	158	0.855727	0.941083	1.05986	0.60196
KEGG_PRIMARY_IMMUNODEFICIENCY	33	0.870223	0.941366	1.28898	0.336178
KEGG_MELANOGENESIS	86	0.874097	0.949473	-0.828863	0.822239
KEGG_LEUKOCYTE_TRANSENDOTHELIAL_MIGRATION	106	0.857546	0.954929	1.12018	0.555069
KEGG_STEROID_HORMONE_BIOSYNTHESIS	39	0.815356	0.960356	0.847127	0.900234
KEGG_GLYCEROLIPID_METABOLISM	40	0.776703	0.964505	0.680367	1
KEGG_TGF_BETA_SIGNALING_PATHWAY	80	0.826504	0.972852	0.825576	0.900529
KEGG_MATURITY_ONSET_DIABETES_OF_THE_YOUNG	22	-0.62804	0.97343	0.521281	1
KEGG_CALCIUM_SIGNALING_PATHWAY	162	0.816827	0.974773	0.701722	1
KEGG_O_GLYCAN_BIOSYNTHESIS	18	-0.637304	0.979724	0.628006	1
KEGG_AXON_GUIDANCE	112	0.776704	0.98058	0.760755	0.979401	CFL1,PLXNC1
KEGG_OLFACTORY_TRANSDUCTION	65	0.590206	0.985796	0.885343	0.869904
KEGG_NEUROACTIVE_LIGAND_RECEPTOR_INTERACTION	240	0.793195	0.986036	0.934159	0.819729	PRSS3
KEGG_GALACTOSE_METABOLISM	23	0.782087	0.988566	0.879924	0.85197
KEGG_GLYCOSPHINGOLIPID_BIOSYNTHESIS_LACTO_AND_NEOLACTO_SERIES	24	0.740465	0.998796	0.789253	0.951481
KEGG_DNA_REPLICATION	34	0.596939	0.998841	0.632563	1	REV3L
KEGG_REGULATION_OF_AUTOPHAGY	29	0.59844	1	0.55573	1	ATG3
KEGG_NOTCH_SIGNALING_PATHWAY	38	0.60335	1	-0.650464	0.961999	CTBP2
KEGG_PHOSPHATIDYLINOSITOL_SIGNALING_SYSTEM	70	0.691527	1	-0.780151	0.895571	IMPA1,PTPMT1
KEGG_HEDGEHOG_SIGNALING_PATHWAY	44	0.686982	1	0.674317	1
KEGG_MISMATCH_REPAIR	22	0.611111	1	0.509222	0.996421
