# Supplementary material for: The Role of BAG3 Protein Interactions in Cardiomyopathies
Source: Int J Mol Sci. 2024 Oct 21;25(20):11308. doi: 10.3390/ijms252011308 (PMC11605229; doi:10.3390/ijms252011308)
Supplement: Supplementary file 1 [file ijms-25-11308-s001.zip › TableS3reactome.xlsx]

## Sheet: Sheet1
NAME	SIZE	idiopathic_NES	FDR q-val	ischemic_NES	FDR q-val	BAG3 interaction
REACTOME_RRNA_MODIFICATION_IN_THE_NUCLEUS_AND_CYTOSOL	48	-2.12459	0	-2.13129	0.0010155	RPS9,UTP14A
REACTOME_KEAP1_NFE2L2_PATHWAY	117	-2.10287	0.000737154	-2.09476	0.0026706
REACTOME_UNFOLDED_PROTEIN_RESPONSE_UPR	83	-2.08716	0.00153535	-2.16886	0.00154453	ACADVL,ASNS,ATF6B,DCP2,HDGF,KHSRP,LMNA,PARN
REACTOME_PERK_REGULATES_GENE_EXPRESSION	30	-2.03464	0.0069039	-2.14316	0.00152325	ASNS,DCP2,KHSRP,PARN
REACTOME_MOLECULES_ASSOCIATED_WITH_ELASTIC_FIBRES	33	1.99572	0.00920969	1.97494	0.00514218
REACTOME_COLLAGEN_BIOSYNTHESIS_AND_MODIFYING_ENZYMES	53	1.94872	0.00948595	2.0399	0.0046624
REACTOME_COLLAGEN_CHAIN_TRIMERIZATION	33	1.91731	0.0124089	2.03812	0.00310826
REACTOME_COLLAGEN_FORMATION	74	1.92365	0.0125937	2.03624	0.00245742
REACTOME_ATF4_ACTIVATES_GENES_IN_RESPONSE_TO_ENDOPLASMIC_RETICULUM_STRESS	25	-1.98443	0.0129836	-2.06894	0.00362719	ASNS,DCP2,KHSRP,PARN
REACTOME_RESPIRATORY_ELECTRON_TRANSPORT	103	1.95446	0.0132129	1.49032	0.263911	ECSIT,NDUFB3,NDUFB6,NDUFV1
REACTOME_NUCLEAR_EVENTS_MEDIATED_BY_NFE2L2	93	-1.97527	0.0138902	-1.95784	0.0181938
REACTOME_CROSSLINKING_OF_COLLAGEN_FIBRILS	16	1.84139	0.0251371	1.76637	0.0507721
REACTOME_COLLAGEN_DEGRADATION	57	1.84422	0.0277835	2.15961	0
REACTOME_EXTRACELLULAR_MATRIX_ORGANIZATION	262	1.85124	0.0296043	1.95206	0.00624439	CASK,CASP3,CAST
REACTOME_FORMATION_OF_ATP_BY_CHEMIOSMOTIC_COUPLING	16	1.81407	0.0306595	1.62351	0.155574
REACTOME_ECM_PROTEOGLYCANS	72	1.78917	0.0319157	1.93407	0.00816997
REACTOME_INTERLEUKIN_10_SIGNALING	43	-1.91801	0.0320412	-1.73544	0.10369
REACTOME_ELASTIC_FIBRE_FORMATION	38	1.80519	0.0322699	1.81484	0.0427642
REACTOME_CRISTAE_FORMATION	26	1.81587	0.0333345	1.47235	0.275076
REACTOME_ASSEMBLY_OF_COLLAGEN_FIBRILS_AND_OTHER_MULTIMERIC_STRUCTURES	54	1.7788	0.0336029	2.00818	0.00357528
REACTOME_AEROBIC_RESPIRATION_AND_RESPIRATORY_ELECTRON_TRANSPORT	187	1.79571	0.0340816	1.35547	0.414813
REACTOME_DISEASES_ASSOCIATED_WITH_GLYCOSAMINOGLYCAN_METABOLISM	35	1.78924	0.0343319	1.78709	0.0505515
REACTOME_AMINO_ACID_TRANSPORT_ACROSS_THE_PLASMA_MEMBRANE	25	-1.89076	0.0387824	-1.86525	0.0387959
REACTOME_INTERLEUKIN_4_AND_INTERLEUKIN_13_SIGNALING	104	-1.89508	0.0407555	-1.59472	0.148295	ANXA1,TP53
REACTOME_BRANCHED_CHAIN_AMINO_ACID_CATABOLISM	19	1.75362	0.0434626	1.75572	0.0535532	DBT
REACTOME_RESPONSE_OF_EIF2AK1_HRI_TO_HEME_DEFICIENCY	15	-1.87507	0.0447948	-1.90488	0.0289233	ASNS
REACTOME_HSF1_ACTIVATION	28	-1.86238	0.0453159	-1.97766	0.014445
REACTOME_CELLULAR_RESPONSE_TO_HEAT_STRESS	91	-1.86598	0.0463477	-1.99766	0.0119976	BAG3,CCAR2,HSPA6,NUP153
REACTOME_UPTAKE_AND_ACTIONS_OF_BACTERIAL_TOXINS	26	-1.85364	0.0478917	-1.86676	0.0430492	VAMP2
REACTOME_KERATAN_SULFATE_BIOSYNTHESIS	25	1.73499	0.0513943	1.77028	0.0519433
REACTOME_RAF_INDEPENDENT_MAPK1_3_ACTIVATION	21	-1.83305	0.0583651	-1.8652	0.0365138
REACTOME_COMPLEX_I_BIOGENESIS	43	1.70502	0.064759	1.13164	0.675894	ECSIT,NDUFB3,NDUFB6,NDUFV1
REACTOME_CARDIOGENESIS	21	1.70909	0.0652612	1.42197	0.323383
REACTOME_TOLL_LIKE_RECEPTOR_TLR1_TLR2_CASCADE	102	-1.8203	0.0669225	-1.62509	0.130532	ECSIT,MAP3K7,NFKB2,TP53
REACTOME_INTRINSIC_PATHWAY_OF_FIBRIN_CLOT_FORMATION	22	1.68985	0.0721258	1.51088	0.258246	C1QBP
REACTOME_SIGNALING_BY_INTERLEUKINS	419	-1.79614	0.0736277	-1.63088	0.133133	ANXA1,CASP1,CASP3,CFL1,MAP3K7,MIF,NFKB2,PSMC2,PSMD4,TP53,VAMP2
REACTOME_MYD88_INDEPENDENT_TLR4_CASCADE	98	-1.80016	0.0737304	-1.63791	0.129958	MAP3K7,NFKB2,TP53
REACTOME_FORMATION_OF_TUBULIN_FOLDING_INTERMEDIATES_BY_CCT_TRIC	21	-1.80365	0.0746991	-1.91841	0.0247669
REACTOME_CELLULAR_RESPONSE_TO_CHEMICAL_STRESS	186	-1.80674	0.0760068	-1.83653	0.0516891	CHD9,MED1,NPLOC4,PSMC2,PSMD4,TRIM21
REACTOME_ANTIMICROBIAL_PEPTIDES	40	-1.78744	0.0788593	-1.50256	0.209742	PRSS3
REACTOME_SARS_COV_1_TARGETS_HOST_INTRACELLULAR_SIGNALLING_AND_REGULATORY_PATHWAYS	15	-1.77926	0.07911	-1.82724	0.0565017
REACTOME_HSF1_DEPENDENT_TRANSACTIVATION	31	-1.78147	0.080748	-1.78101	0.0871967
REACTOME_ATTENUATION_PHASE	24	-1.76326	0.089856	-1.74001	0.105692
REACTOME_RRNA_PROCESSING	158	-1.76435	0.0921386	-1.7289	0.0960141	EBNA1BP2,NCL,RPL27A,RPS13,RPS18,RPS9,UTP14A
REACTOME_BACTERIAL_INFECTION_PATHWAYS	64	-1.75285	0.0941331	-1.58797	0.155077
REACTOME_SIGNALING_BY_NTRKS	130	-1.7559	0.094632	-1.70922	0.0973706	GAB1,SGK1
REACTOME_KERATAN_SULFATE_KERATIN_METABOLISM	31	1.65459	0.0979534	1.74208	0.0542955
REACTOME_TRANSCRIPTIONAL_REGULATION_OF_GRANULOPOIESIS	63	-1.73177	0.104309	-1.63319	0.13393
REACTOME_SIGNAL_TRANSDUCTION_BY_L1	21	-1.70951	0.10431	-1.70175	0.0966365
REACTOME_TRANSCRIPTIONAL_REGULATION_BY_THE_AP_2_TFAP2_FAMILY_OF_TRANSCRIPTION_FACTORS	31	-1.7098	0.106749	-1.60057	0.145286
REACTOME_RNA_POLYMERASE_II_TRANSCRIPTION_TERMINATION	50	-1.71444	0.106928	-1.76086	0.0941531	EIF4A3,FIP1L1,POLDIP3,SARNP,SRSF5,U2AF2,WDR33,ZC3H11A
REACTOME_TOLL_LIKE_RECEPTOR_9_TLR9_CASCADE	95	-1.71176	0.107094	-1.60089	0.146684	ECSIT,MAP3K7,NFKB2,TP53
REACTOME_ANTIGEN_PROCESSING_CROSS_PRESENTATION	101	-1.73249	0.107322	-1.55078	0.186497	PSMC2,PSMD4,SEC61G
REACTOME_IKK_COMPLEX_RECRUITMENT_MEDIATED_BY_RIP1	20	-1.72324	0.1095	-1.64426	0.128379
REACTOME_SIGNALING_BY_ALK_IN_CANCER	85	-1.72064	0.10959	-1.60397	0.146276	ATIC,LMO7,ZC3HC1
REACTOME_REGULATION_OF_HSF1_MEDIATED_HEAT_SHOCK_RESPONSE	75	-1.71468	0.109983	-1.94632	0.0197293	BAG3,CCAR2,HSPA6,NUP153
REACTOME_THE_ROLE_OF_GTSE1_IN_G2_M_PROGRESSION_AFTER_G2_CHECKPOINT	70	-1.73332	0.110219	-1.7354	0.10045	PSMC2,PSMD4,TP53
REACTOME_TOLL_LIKE_RECEPTOR_CASCADES	150	-1.73566	0.1109	-1.37837	0.259537	ECSIT,MAP3K7,NFKB2,TP53
REACTOME_DISEASES_OF_IMMUNE_SYSTEM	30	-1.71521	0.112763	-1.41032	0.239597	NFKB2
REACTOME_INTERLEUKIN_12_FAMILY_SIGNALING	47	-1.6868	0.113169	-1.77443	0.0870677	CFL1,MIF
REACTOME_SIGNALING_BY_ACTIVIN	16	-1.69089	0.113416	-1.75177	0.0969834
REACTOME_SYNTHESIS_OF_LEUKOTRIENES_LT_AND_EOXINS_EX	16	-1.69552	0.113648	-1.73493	0.0979186
REACTOME_TRANSCRIPTIONAL_REGULATION_BY_MECP2	52	-1.676	0.113937	-1.7383	0.1044	SGK1
REACTOME_INTERLEUKIN_1_SIGNALING	101	-1.68824	0.113964	-1.68441	0.106679	MAP3K7,NFKB2,PSMC2,PSMD4,TP53
REACTOME_COOPERATION_OF_PREFOLDIN_AND_TRIC_CCT_IN_ACTIN_AND_TUBULIN_FOLDING	27	-1.69734	0.114543	-1.81327	0.0645826
REACTOME_SELECTIVE_AUTOPHAGY	73	-1.67658	0.115371	-1.58022	0.162063	PCNT,PLIN3
REACTOME_IRAK4_DEFICIENCY_TLR2_4	17	-1.69147	0.115431	-1.3259	0.301966
REACTOME_CYTOSOLIC_TRNA_AMINOACYLATION	20	-1.677	0.117245	-1.87547	0.0413888
REACTOME_NEGATIVE_REGULATION_OF_MAPK_PATHWAY	40	-1.67882	0.117683	-1.8654	0.0413823	PEBP1
REACTOME_TIE2_SIGNALING	18	-1.67935	0.119678	-1.48189	0.213457
REACTOME_SENESCENCE_ASSOCIATED_SECRETORY_PHENOTYPE_SASP	80	-1.66634	0.122573	-1.54478	0.19368
REACTOME_PROCESSING_OF_CAPPED_INTRONLESS_PRE_MRNA	24	-1.66231	0.12451	-1.51585	0.202964	FIP1L1,WDR33
REACTOME_INTEGRIN_CELL_SURFACE_INTERACTIONS	78	1.62379	0.128271	1.77976	0.0505382
REACTOME_NGF_STIMULATED_TRANSCRIPTION	39	-1.65168	0.130633	-1.39882	0.245994	SGK1
REACTOME_TRANSPORT_OF_INORGANIC_CATIONS_ANIONS_AND_AMINO_ACIDS_OLIGOPEPTIDES	83	-1.6492	0.130855	-1.66501	0.115186	SLC25A22
REACTOME_DOWNREGULATION_OF_SMAD2_3_SMAD4_TRANSCRIPTIONAL_ACTIVITY	31	-1.642	0.130876	-1.75624	0.0960506
REACTOME_NUCLEAR_EVENTS_KINASE_AND_TRANSCRIPTION_FACTOR_ACTIVATION	61	-1.64242	0.132574	-1.49113	0.211953	SGK1
REACTOME_CIRCADIAN_CLOCK	63	-1.64577	0.132759	-1.73132	0.0990366	CHD9,CRTC2,MED1
REACTOME_NFE2L2_REGULATING_ANTI_OXIDANT_DETOXIFICATION_ENZYMES	18	-1.65181	0.132953	-1.62612	0.130981
REACTOME_REGULATION_OF_MRNA_STABILITY_BY_PROTEINS_THAT_BIND_AU_RICH_ELEMENTS	78	-1.64277	0.134308	-1.70069	0.0959059	DCP2,KHSRP,PARN,PSMC2,PSMD4
REACTOME_INFLAMMASOMES	19	-1.65202	0.135214	-1.46855	0.217844	CASP1,NFKB2
REACTOME_HSP90_CHAPERONE_CYCLE_FOR_STEROID_HORMONE_RECEPTORS_SHR_IN_THE_PRESENCE_OF_LIGAND	47	-1.63151	0.137706	-1.67419	0.10808	CAPZB
REACTOME_INTERLEUKIN_17_SIGNALING	64	-1.63527	0.137736	-1.48596	0.213608	MAP3K7
REACTOME_DOWNSTREAM_SIGNALING_EVENTS_OF_B_CELL_RECEPTOR_BCR	74	-1.63236	0.138899	-1.76187	0.0968258	MAP3K7,PSMC2,PSMD4
REACTOME_ASSOCIATION_OF_TRIC_CCT_WITH_TARGET_PROTEINS_DURING_BIOSYNTHESIS	27	-1.62876	0.139156	-1.70842	0.096222	TP53
REACTOME_RESPONSE_OF_EIF2AK4_GCN2_TO_AMINO_ACID_DEFICIENCY	80	-1.62234	0.14312	-1.60097	0.148386	ASNS,RPL27A,RPS13,RPS18,RPS9
REACTOME_CELL_EXTRACELLULAR_MATRIX_INTERACTIONS	15	-1.62308	0.144267	-1.65679	0.120179	LIMS1
REACTOME_SIGNALLING_TO_ERKS	33	-1.6177	0.14675	-1.6823	0.107088
REACTOME_FLT3_SIGNALING_IN_DISEASE	27	-1.61416	0.148704	-1.46129	0.217463
REACTOME_DOWNSTREAM_SIGNAL_TRANSDUCTION	28	-1.60809	0.152135	-1.57119	0.169661
REACTOME_SIGNALING_BY_FLT3_ITD_AND_TKD_MUTANTS	16	-1.60609	0.152757	-1.4431	0.230254
REACTOME_RIP_MEDIATED_NFKB_ACTIVATION_VIA_ZBP1	15	-1.60936	0.153032	-1.49821	0.214798	NFKB2
REACTOME_RHOBTB2_GTPASE_CYCLE	19	-1.60364	0.153915	-1.94448	0.0179034	DBN1,HNRNPC,TXNL1
REACTOME_TRANSLOCATION_OF_SLC2A4_GLUT4_TO_THE_PLASMA_MEMBRANE	58	-1.59075	0.165019	-1.69495	0.0996961	VAMP2
REACTOME_REGULATION_OF_TLR_BY_ENDOGENOUS_LIGAND	20	-1.59235	0.165045	-1.28048	0.345748
REACTOME_INTERLEUKIN_1_FAMILY_SIGNALING	135	-1.59291	0.166518	-1.42632	0.229123	CASP1,MAP3K7,NFKB2,PSMC2,PSMD4,TP53
REACTOME_GENERATION_OF_SECOND_MESSENGER_MOLECULES	31	1.58772	0.171009	1.68145	0.0957868	ENAH
REACTOME_NUCLEOTIDE_BINDING_DOMAIN_LEUCINE_RICH_REPEAT_CONTAINING_RECEPTOR_NLR_SIGNALING_PATHWAYS	50	-1.58177	0.172593	-1.29176	0.333307	CASP1,CASP4,MAP3K7,NFKB2
REACTOME_ASSEMBLY_OF_ACTIVE_LPL_AND_LIPC_LIPASE_COMPLEXES	15	-1.58229	0.17419	-1.35546	0.275045
REACTOME_CONSTITUTIVE_SIGNALING_BY_EGFRVIII	15	-1.5751	0.179842	-1.7778	0.0867872	GAB1
REACTOME_DISEASES_OF_SIGNAL_TRANSDUCTION_BY_GROWTH_FACTOR_RECEPTORS_AND_SECOND_MESSENGERS	412	-1.57262	0.181139	-1.62054	0.130169	AGTRAP,APC,ATIC,CTBP2,FAM114A2,FIP1L1,GAB1,GTF2F1,LMNA,LMO7,LRRFIP1,PEBP1,PSMC2,PSMD4,ZC3HC1
REACTOME_DIFFERENTIATION_OF_KERATINOCYTES_IN_INTERFOLLICULAR_EPIDERMIS_IN_MAMMALIAN_SKIN	29	-1.56723	0.1871	-1.56958	0.169947
REACTOME_CELLULAR_RESPONSE_TO_HYPOXIA	68	-1.56267	0.191971	-1.64053	0.128441	PSMC2,PSMD4
REACTOME_BMAL1_CLOCK_NPAS2_ACTIVATES_CIRCADIAN_GENE_EXPRESSION	26	-1.55748	0.192802	-1.70467	0.0957266	CHD9,MED1
REACTOME_SIGNALING_BY_CSF3_G_CSF	30	-1.55835	0.193977	-1.38663	0.251342
REACTOME_IRE1ALPHA_ACTIVATES_CHAPERONES	45	-1.55884	0.195644	-1.71632	0.097463	ACADVL,HDGF,LMNA
REACTOME_DETOXIFICATION_OF_REACTIVE_OXYGEN_SPECIES	33	-1.5538	0.196697	-1.47586	0.215705
REACTOME_SIGNALING_BY_ERBB2	47	-1.55007	0.200442	-1.6147	0.134649	GAB1
REACTOME_ACYL_CHAIN_REMODELLING_OF_PS	15	-1.54157	0.202987	-1.53775	0.198437
REACTOME_INTERLEUKIN_12_SIGNALING	39	-1.54247	0.203886	-1.58281	0.16033	CFL1,MIF
REACTOME_INACTIVATION_OF_CSF3_G_CSF_SIGNALING	25	-1.54482	0.204634	-1.64222	0.128425
REACTOME_THE_NLRP3_INFLAMMASOME	15	-1.53877	0.205286	-1.30825	0.317634	CASP1,NFKB2
REACTOME_VEGFR2_MEDIATED_CELL_PROLIFERATION	19	-1.52751	0.206036	-1.62708	0.13354
REACTOME_SELENOAMINO_ACID_METABOLISM	90	-1.5454	0.206091	-1.53982	0.197444	RPL27A,RPS13,RPS18,RPS9
REACTOME_ACTIVATION_OF_AMPK_DOWNSTREAM_OF_NMDARS	23	-1.54253	0.206185	-1.51963	0.20262
REACTOME_EUKARYOTIC_TRANSLATION_INITIATION	96	-1.51651	0.206192	-1.4826	0.217091	EIF3H,EIF5,EIF5B,RPL27A,RPS13,RPS18,RPS9
REACTOME_SIGNALING_BY_THE_B_CELL_RECEPTOR_BCR	104	-1.51925	0.206306	-1.5166	0.203675	MAP3K7,PSMC2,PSMD4
REACTOME_SARS_COV_1_INFECTION	118	-1.5288	0.206307	-1.44796	0.225382	CASP1,CHMP2B,CHMP4B,IFIH1,RPS13,RPS18,RPS9
REACTOME_SIGNALING_BY_NUCLEAR_RECEPTORS	238	-1.53664	0.206702	-1.62666	0.132188	GTF2F1,MED1,PPARD
REACTOME_TICAM1_RIP1_MEDIATED_IKK_COMPLEX_RECRUITMENT	17	-1.51395	0.206786	-1.53182	0.203467
REACTOME_SARS_COV_1_HOST_INTERACTIONS	84	-1.51757	0.206816	-1.39606	0.245312
REACTOME_TRANSLATION	223	-1.51502	0.206886	-1.64847	0.1275	EEF1B2,EEF1D,EIF3H,EIF5,EIF5B,MRPL13,MRPL4,MRPL9,MRPS14,MTFMT,RPL27A,RPS13,RPS18,RPS9,SEC61G,SRP19,WARS2
REACTOME_ACTIVATION_OF_IRF3_IRF7_MEDIATED_BY_TBK1_IKK_IKBKE	17	-1.52266	0.207232	-1.12968	0.492699
REACTOME_GENE_AND_PROTEIN_EXPRESSION_BY_JAK_STAT_SIGNALING_AFTER_INTERLEUKIN_12_STIMULATION	30	-1.52939	0.207448	-1.62463	0.129262	CFL1,MIF
REACTOME_RAF_ACTIVATION	32	-1.52358	0.207874	-1.70992	0.0990341
REACTOME_SIGNALING_BY_PDGFR_IN_DISEASE	20	-1.51932	0.208198	-1.5539	0.18411	FIP1L1
REACTOME_MAP3K8_TPL2_DEPENDENT_MAPK1_3_ACTIVATION	16	-1.53013	0.20845	-1.53131	0.202541
REACTOME_NUCLEOTIDE_CATABOLISM	26	-1.53271	0.208582	-1.20338	0.418517
REACTOME_MAPK_FAMILY_SIGNALING_CASCADES	285	-1.53366	0.209394	-1.6806	0.107107	LYPLA1,PEBP1,PSMC2,PSMD4,RANBP9,SPTAN1
REACTOME_SRP_DEPENDENT_COTRANSLATIONAL_PROTEIN_TARGETING_TO_MEMBRANE	90	-1.5307	0.20974	-1.4967	0.213616	RPL27A,RPS13,RPS18,RPS9,SEC61G,SRP19
REACTOME_MECP2_REGULATES_NEURONAL_RECEPTORS_AND_CHANNELS	16	-1.52359	0.209953	-1.5568	0.181496
REACTOME_NUCLEAR_EVENTS_STIMULATED_BY_ALK_SIGNALING_IN_CANCER	30	-1.51933	0.210219	-1.43657	0.231154	ZC3HC1
REACTOME_AUF1_HNRNP_D0_BINDS_AND_DESTABILIZES_MRNA	49	-1.50782	0.21501	-1.65937	0.119529	PSMC2,PSMD4
REACTOME_NEUTROPHIL_DEGRANULATION	407	-1.4977	0.216063	-1.34134	0.283367	ARPC5,ATP6V1D,HSPA6,MIF,PRSS3,PSMC2,SPTAN1,STK10,YPEL5
REACTOME_ESR_MEDIATED_SIGNALING	177	-1.50109	0.216477	-1.5216	0.207405	GTF2F1,MED1
REACTOME_SIGNALING_BY_ERBB2_ECD_MUTANTS	16	-1.49986	0.216645	-1.79161	0.0793122	GAB1
REACTOME_METABOLISM_OF_POLYAMINES	54	-1.49831	0.216996	-1.64766	0.126323	PSMC2,PSMD4
REACTOME_CELLULAR_RESPONSE_TO_STARVATION	118	-1.50167	0.217408	-1.4418	0.231059	ASNS,ATP6V1D,RPL27A,RPS13,RPS18,RPS9
REACTOME_TNFR2_NON_CANONICAL_NF_KB_PATHWAY	91	-1.50261	0.217712	-1.47997	0.212786	NFKB2,PSMC2,PSMD4,UBE2M
REACTOME_SEALING_OF_THE_NUCLEAR_ENVELOPE_NE_BY_ESCRT_III	21	-1.5037	0.217762	-1.46111	0.216414	CHMP2B,CHMP4B
REACTOME_FORMATION_OF_SENESCENCE_ASSOCIATED_HETEROCHROMATIN_FOCI_SAHF	17	-1.50384	0.219527	-1.49809	0.213264	TP53
REACTOME_FORMATION_OF_FIBRIN_CLOT_CLOTTING_CASCADE	38	1.54855	0.219603	1.56623	0.211902	C1QBP
REACTOME_SARS_COV_INFECTIONS	355	-1.49134	0.22052	-1.43097	0.232035	BRD4,CASP1,CHMP2B,CHMP4B,GATAD2A,GATAD2B,IFIH1,MAP3K7,MTA2,NUP153,RPS13,RPS18,RPS9
REACTOME_OVARIAN_TUMOR_DOMAIN_PROTEASES	33	-1.49297	0.221756	-1.45476	0.222115	APC,IFIH1,TP53
REACTOME_SIGNALING_BY_NTRK2_TRKB	24	-1.49142	0.222318	-1.38608	0.251053	GAB1
REACTOME_PD_1_SIGNALING	19	1.55134	0.223708	1.79995	0.0473213
REACTOME_PEROXISOMAL_LIPID_METABOLISM	24	1.5403	0.226563	1.51726	0.264939
REACTOME_METABOLISM_OF_NUCLEOTIDES	78	-1.48558	0.227762	-1.1893	0.43791	ATIC,HPRT1,NME3
REACTOME_BASIGIN_INTERACTIONS	24	-1.48185	0.228362	-1.68461	0.108624
REACTOME_IRS_MEDIATED_SIGNALLING	43	-1.48023	0.228835	-1.47063	0.217593	GAB1
REACTOME_SIGNALLING_TO_RAS	20	-1.48227	0.229298	-1.48086	0.213174
REACTOME_CELLULAR_SENESCENCE	159	-1.4827	0.230472	-1.40812	0.240565	TP53
REACTOME_SPHINGOLIPID_METABOLISM	74	-1.47502	0.231426	-1.56444	0.175244
REACTOME_INTRINSIC_PATHWAY_FOR_APOPTOSIS	50	-1.47522	0.232872	-1.33985	0.283481	BID,C1QBP,CASP3,TP53
REACTOME_RHO_GTPASES_ACTIVATE_IQGAPS	25	-1.47569	0.233857	-1.40609	0.241184
REACTOME_FRS_MEDIATED_FGFR2_SIGNALING	24	-1.47211	0.23433	-1.21544	0.411199
REACTOME_FC_EPSILON_RECEPTOR_FCERI_SIGNALING	124	-1.46324	0.236517	-1.39685	0.2452	MAP3K7,PSMC2,PSMD4
REACTOME_RNA_POLYMERASE_III_TRANSCRIPTION_TERMINATION	18	-1.46978	0.23652	-1.43526	0.230604	NFIX
REACTOME_COOPERATION_OF_PDCL_PHLP1_AND_TRIC_CCT_IN_G_PROTEIN_BETA_FOLDING	32	-1.46105	0.236552	-1.71646	0.0995559	PDCL
REACTOME_CONSTITUTIVE_SIGNALING_BY_LIGAND_RESPONSIVE_EGFR_CANCER_VARIANTS	19	-1.46733	0.237349	-1.63221	0.133082	GAB1
REACTOME_PROCESSING_OF_CAPPED_INTRON_CONTAINING_PRE_MRNA	230	-1.4638	0.237463	-1.67661	0.107336	ACIN1,BUD13,CCAR1,CDC5L,CHERP,DDX42,DDX46,EIF4A3,FAM50A,FIP1L1,FUS,GTF2F1,HNRNPC,HTATSF1,IK,MFAP1,NSRP1,NUP153,PNN,POLDIP3,PQBP1,PRPF4,PRPF40A,RBM10,RBM17,RBM25,SARNP,SART1,SF3A1,SF3B2,SNRPC,SRRM2,SRSF5,SUGP1,TCERG1,U2AF2,WDR33,ZC3H11A
REACTOME_TP53_REGULATES_TRANSCRIPTION_OF_CELL_DEATH_GENES	36	-1.45941	0.237568	-1.25172	0.374621	BID,BNIP3L,CASP1,TP53
REACTOME_SIGNALING_BY_ERBB2_IN_CANCER	24	-1.45837	0.237723	-1.72697	0.0929198	GAB1
REACTOME_SIGNALING_BY_FLT3_FUSION_PROTEINS	18	-1.46809	0.23773	-1.42619	0.228134
REACTOME_NR1H2_AND_NR1H3_MEDIATED_SIGNALING	37	-1.46136	0.237763	-1.70838	0.0941962
REACTOME_INSULIN_RECEPTOR_SIGNALLING_CASCADE	49	-1.46536	0.238822	-1.44067	0.23132	GAB1
REACTOME_PROTEIN_FOLDING	78	-1.46387	0.23912	-1.62832	0.134133	PDCL,TP53
REACTOME_SIGNALING_BY_EGFR_IN_CANCER	24	-1.45641	0.239195	-1.57148	0.170916	GAB1
REACTOME_CLASS_I_MHC_MEDIATED_ANTIGEN_PROCESSING_PRESENTATION	293	-1.45396	0.241609	-1.48973	0.212603	LMO7,PSMC2,PSMD4,RBBP6,RNF114,SEC61G,TRIM21,UBE2M
REACTOME_VEGFR2_MEDIATED_VASCULAR_PERMEABILITY	24	-1.45229	0.242349	-1.71867	0.099755
REACTOME_GABA_SYNTHESIS_RELEASE_REUPTAKE_AND_DEGRADATION	15	1.51888	0.243701	1.50398	0.253757	VAMP2
REACTOME_ABC_TRANSPORTERS_IN_LIPID_HOMEOSTASIS	15	1.52213	0.245903	1.21365	0.624769
REACTOME_RAS_PROCESSING	20	-1.44654	0.248616	-1.3646	0.266161	LYPLA1
REACTOME_TRNA_AMINOACYLATION	32	-1.44655	0.250331	-1.54036	0.198638	WARS2
REACTOME_TRANSCRIPTIONAL_ACTIVITY_OF_SMAD2_SMAD3_SMAD4_HETEROTRIMER	51	-1.44394	0.251298	-1.47099	0.218558
REACTOME_MITOCHONDRIAL_BIOGENESIS	81	1.52295	0.253235	1.0972	0.75475	CHD9,CRTC2,HCFC1,MED1
REACTOME_PINK1_PRKN_MEDIATED_MITOPHAGY	27	-1.436	0.254316	-1.2162	0.410865
REACTOME_HEDGEHOG_OFF_STATE	98	-1.43761	0.254792	-1.51285	0.203538	PSMC2,PSMD4
REACTOME_EXTRA_NUCLEAR_ESTROGEN_SIGNALING	67	-1.43655	0.254938	-1.44595	0.227135
REACTOME_AGGREPHAGY	36	-1.42732	0.255313	-1.50517	0.211158	PCNT
REACTOME_FCERI_MEDIATED_MAPK_ACTIVATION	34	-1.44044	0.25534	-0.732622	0.945358
REACTOME_KINESINS	44	-1.43924	0.255408	-1.24226	0.377151	KIF23,RACGAP1
REACTOME_TNFS_BIND_THEIR_PHYSIOLOGICAL_RECEPTORS	25	-1.43426	0.255598	-1.16736	0.46353
REACTOME_MRNA_SPLICING_MINOR_PATHWAY	42	-1.42424	0.255752	-1.72735	0.0950231	DDX42,GTF2F1,SF3B2
REACTOME_TNF_SIGNALING	50	-1.428	0.255806	-1.28417	0.340313	MAP3K7,USP4
REACTOME_GLUTAMATE_NEUROTRANSMITTER_RELEASE_CYCLE	23	-1.43779	0.256254	-1.49144	0.214836	VAMP2
REACTOME_SMAD2_SMAD3_SMAD4_HETEROTRIMER_REGULATES_TRANSCRIPTION	36	-1.42484	0.256335	-1.40536	0.241014
REACTOME_RESPONSE_TO_ELEVATED_PLATELET_CYTOSOLIC_CA2	119	-1.43273	0.256383	-1.42513	0.228518	ANXA5,CFL1,TAGLN2
REACTOME_REGULATION_OF_TP53_EXPRESSION_AND_DEGRADATION	35	-1.43144	0.25654	-1.42842	0.234722	SGK1,TP53
REACTOME_POST_CHAPERONIN_TUBULIN_FOLDING_PATHWAY	20	-1.42836	0.256814	-1.37418	0.260366
REACTOME_MITOPHAGY	32	-1.42499	0.257707	-1.19518	0.428821
REACTOME_ZBP1_DAI_MEDIATED_INDUCTION_OF_TYPE_I_IFNS	18	-1.42866	0.257933	-1.46687	0.214647	NFKB2
REACTOME_CYCLIN_A_CDK2_ASSOCIATED_EVENTS_AT_S_PHASE_ENTRY	79	-1.42893	0.259116	-1.52102	0.204426	PSMC2,PSMD4
REACTOME_M_DECAY_DEGRADATION_OF_MATERNAL_MRNAS_BY_MATERNALLY_STORED_FACTORS	21	-1.42021	0.261075	-1.53281	0.204135
REACTOME_TRANSCRIPTIONAL_REGULATION_BY_RUNX3	91	-1.41902	0.261726	-1.43814	0.229858	PSMC2,PSMD4,TP53
REACTOME_CITRIC_ACID_CYCLE_TCA_CYCLE	29	1.50598	0.262069	1.32937	0.449771	MDH2
REACTOME_ANCHORING_FIBRIL_FORMATION	15	1.49281	0.264008	1.59599	0.180441
REACTOME_P75NTR_SIGNALS_VIA_NF_KB	16	-1.41087	0.266485	-1.37771	0.258343
REACTOME_MRNA_SPLICING	170	-1.41261	0.266683	-1.71109	0.10046	ACIN1,BUD13,CCAR1,CDC5L,CHERP,DDX42,DDX46,EIF4A3,FAM50A,FUS,GTF2F1,HNRNPC,HTATSF1,IK,MFAP1,NSRP1,PNN,PQBP1,PRPF4,PRPF40A,RBM10,RBM17,RBM25,SART1,SF3A1,SF3B2,SNRPC,SRRM2,SRSF5,SUGP1,TCERG1,U2AF2
REACTOME_CONSTITUTIVE_SIGNALING_BY_AKT1_E17K_IN_CANCER	23	-1.41405	0.26742	-1.52112	0.206188
REACTOME_MAPK6_MAPK4_SIGNALING	81	-1.41293	0.267662	-1.56111	0.177508	PSMC2,PSMD4
REACTOME_HYALURONAN_METABOLISM	16	-1.41088	0.268034	-1.26376	0.359234
REACTOME_C_TYPE_LECTIN_RECEPTORS_CLRS	122	-1.41443	0.268295	-1.52358	0.210127	MAP3K7,NFKB2,PSMC2,PSMD4,UBE2M
REACTOME_BBSOME_MEDIATED_CARGO_TARGETING_TO_CILIUM	15	-1.40039	0.268442	-1.4656	0.213567
REACTOME_TRANSPORT_OF_MATURE_TRANSCRIPT_TO_CYTOPLASM	66	-1.40074	0.269312	-1.51977	0.20428	EIF4A3,FIP1L1,NUP153,POLDIP3,SARNP,SRSF5,U2AF2,WDR33,ZC3H11A
REACTOME_NUCLEAR_ENVELOPE_NE_REASSEMBLY	64	-1.40116	0.270207	-1.45646	0.222235	CHMP2B,CHMP4B
REACTOME_TRANS_GOLGI_NETWORK_VESICLE_BUDDING	57	-1.402	0.270339	-1.73128	0.096207	SNX2,VAMP2
REACTOME_SEMA3A_PAK_DEPENDENT_AXON_REPULSION	15	-1.40627	0.270898	-1.47703	0.215611	CFL1
REACTOME_RAP1_SIGNALLING	16	-1.40711	0.271186	-1.34828	0.28392
REACTOME_DEGRADATION_OF_GLI1_BY_THE_PROTEASOME	54	-1.40208	0.271796	-1.51189	0.203274	PSMC2,PSMD4
REACTOME_CD209_DC_SIGN_SIGNALING	21	-1.40488	0.271811	-1.45366	0.221088
REACTOME_REGULATION_OF_RUNX2_EXPRESSION_AND_ACTIVITY	67	-1.40385	0.271944	-1.49131	0.213384	PSMC2,PSMD4
REACTOME_COMPLEX_IV_ASSEMBLY	27	1.49295	0.271956	0.950433	0.925212
REACTOME_PI3K_AKT_SIGNALING_IN_CANCER	99	-1.40251	0.272578	-1.49407	0.215613	GAB1
REACTOME_CGMP_EFFECTS	15	1.49637	0.273512	1.36872	0.389468
REACTOME_GASTRIN_CREB_SIGNALLING_PATHWAY_VIA_PKC_AND_MAPK	18	-1.39578	0.274888	-1.31702	0.313142
REACTOME_PLATELET_ADHESION_TO_EXPOSED_COLLAGEN	15	1.48102	0.279528	1.53564	0.239547
REACTOME_PEROXISOMAL_PROTEIN_IMPORT	56	1.47524	0.283297	1.2313	0.594737
REACTOME_CD28_DEPENDENT_PI3K_AKT_SIGNALING	20	-1.38897	0.28523	-1.59503	0.149808
REACTOME_DISEASES_OF_GLYCOSYLATION	108	1.46946	0.287007	1.46087	0.275267
REACTOME_RAB_GERANYLGERANYLATION	45	-1.38461	0.291488	-1.45001	0.223691
REACTOME_NUCLEOTIDE_SALVAGE	19	-1.38115	0.296127	-1.14072	0.479644	HPRT1
REACTOME_SIGNALING_BY_HEDGEHOG	124	-1.37635	0.300009	-1.46775	0.217523	PSMC2,PSMD4
REACTOME_RHO_GTPASES_ACTIVATE_NADPH_OXIDASES	22	-1.37762	0.300944	-1.1556	0.473878
REACTOME_DEFECTIVE_CFTR_CAUSES_CYSTIC_FIBROSIS	54	-1.37675	0.300948	-1.49358	0.214503	PSMC2,PSMD4
REACTOME_SCF_BETA_TRCP_MEDIATED_DEGRADATION_OF_EMI1	51	-1.37286	0.303031	-1.50319	0.21225
REACTOME_CLEC7A_DECTIN_1_SIGNALING	91	-1.37347	0.303618	-1.46725	0.215389	MAP3K7,NFKB2,PSMC2,PSMD4,UBE2M
REACTOME_SIGNALING_BY_VEGF	99	-1.37093	0.304692	-1.57475	0.168221
REACTOME_PLATELET_SENSITIZATION_BY_LDL	17	-1.37004	0.304723	-1.20349	0.419539
REACTOME_INTERLEUKIN_7_SIGNALING	29	-1.36698	0.30688	-1.62149	0.13102
REACTOME_INTERCONVERSION_OF_NUCLEOTIDE_DI_AND_TRIPHOSPHATES	23	-1.36776	0.307196	-1.16208	0.468636	NME3
REACTOME_DEGRADATION_OF_BETA_CATENIN_BY_THE_DESTRUCTION_COMPLEX	78	-1.35456	0.309419	-1.52209	0.208531	APC,CTBP2,PSMC2,PSMD4
REACTOME_RET_SIGNALING	39	-1.35488	0.310429	-1.38699	0.251949	GAB1
REACTOME_METABOLISM_OF_VITAMINS_AND_COFACTORS	160	-1.35273	0.311357	-1.30363	0.321887	AASDHPPT,COASY,MMAB,PC,PCCA,PRSS3
REACTOME_ARACHIDONIC_ACID_METABOLISM	49	-1.35499	0.311719	-1.37789	0.25923
REACTOME_CD28_CO_STIMULATION	31	-1.35987	0.311765	-1.51939	0.201274
REACTOME_SHC1_EVENTS_IN_ERBB2_SIGNALING	20	-1.36213	0.312292	-1.37365	0.260111
REACTOME_MITOTIC_G2_G2_M_PHASES	175	-1.36294	0.312339	-1.41906	0.232802	CDC25C,CEP41,CETN2,HAUS4,PCM1,PCNT,PHLDA1,PPP1R12A,PSMC2,PSMD4,TP53,TPX2
REACTOME_FCERI_MEDIATED_NF_KB_ACTIVATION	75	-1.36036	0.312342	-1.48193	0.216442	MAP3K7,PSMC2,PSMD4
REACTOME_SIGNALING_BY_FGFR2	68	-1.36121	0.31246	-1.41622	0.234723	GAB1,GTF2F1
REACTOME_SIGNALING_BY_TGF_BETA_RECEPTOR_COMPLEX	90	-1.35626	0.312491	-1.37254	0.25964	UBE2M
REACTOME_RHO_GTPASES_ACTIVATE_WASPS_AND_WAVES	33	-1.3553	0.312719	-1.27957	0.346152	ARPC5
REACTOME_SIGNALING_BY_ERYTHROPOIETIN	25	-1.35844	0.312901	-1.24471	0.375134	GAB1
REACTOME_DOWNSTREAM_SIGNALING_OF_ACTIVATED_FGFR2	29	-1.35685	0.312942	-1.30112	0.323813	GAB1
REACTOME_APC_C_CDH1_MEDIATED_DEGRADATION_OF_CDC20_AND_OTHER_APC_C_CDH1_TARGETED_PROTEINS_IN_LATE_MITOSIS_EARLY_G1	64	-1.35055	0.3137	-1.45495	0.223201	PSMC2,PSMD4
REACTOME_FRS_MEDIATED_FGFR1_SIGNALING	22	-1.35709	0.314116	-1.07053	0.554079
REACTOME_SIGNALING_BY_CYTOSOLIC_FGFR1_FUSION_MUTANTS	16	-1.34956	0.314128	-1.42659	0.229955	LRRFIP1
REACTOME_NEDDYLATION	181	-1.3445	0.31446	-1.4881	0.213682	COPS4,COPS8,LMO7,NPLOC4,PSMC2,PSMD4,UBE2M
REACTOME_TRAF6_MEDIATED_NF_KB_ACTIVATION	21	-1.34364	0.31452	-1.39406	0.246046	IFIH1,NFKB2
REACTOME_APC_C_MEDIATED_DEGRADATION_OF_CELL_CYCLE_PROTEINS	78	-1.34475	0.315466	-1.45469	0.220893	PSMC2,PSMD4
REACTOME_SLC_MEDIATED_TRANSMEMBRANE_TRANSPORT	183	-1.34148	0.316714	-1.34885	0.284266	SLC25A22
REACTOME_GLYCOSPHINGOLIPID_BIOSYNTHESIS	16	-1.34483	0.316724	-1.6797	0.106161
REACTOME_SIGNALING_BY_TYPE_1_INSULIN_LIKE_GROWTH_FACTOR_1_RECEPTOR_IGF1R	48	-1.34734	0.316732	-1.25843	0.365729	GAB1
REACTOME_PARASITE_INFECTION	58	-1.34556	0.31693	-1.27065	0.35499	ARPC5
REACTOME_REGULATION_OF_EXPRESSION_OF_SLITS_AND_ROBOS	142	-1.34596	0.317682	-1.37513	0.260207	EIF4A3,PSMC2,PSMD4,RPL27A,RPS13,RPS18,RPS9
REACTOME_REGULATION_OF_RAS_BY_GAPS	57	-1.33756	0.318088	-1.50267	0.211312	PSMC2,PSMD4
REACTOME_TRANSCRIPTIONAL_REGULATION_BY_RUNX2	108	-1.33843	0.318143	-1.47283	0.218856	PSMC2,PSMD4
REACTOME_ACTIVATION_OF_NMDA_RECEPTORS_AND_POSTSYNAPTIC_EVENTS	82	-1.33872	0.319032	-1.31744	0.313547	CASK
REACTOME_INTERLEUKIN_6_FAMILY_SIGNALING	22	-1.33927	0.319423	-1.29981	0.325073
REACTOME_DNA_DOUBLE_STRAND_BREAK_RESPONSE	63	-1.32991	0.322185	-1.24324	0.376601	MDC1,TP53,TP53BP1
REACTOME_PURINERGIC_SIGNALING_IN_LEISHMANIASIS_INFECTION	25	-1.3343	0.322495	-0.969965	0.683225	CASP1,NFKB2
REACTOME_SIGNALING_BY_ALK	26	-1.32992	0.323585	-1.34435	0.283186
REACTOME_POTENTIAL_THERAPEUTICS_FOR_SARS	91	-1.33283	0.323728	-1.33929	0.283205	BRD4,GATAD2A,GATAD2B,MTA2
REACTOME_CROSS_PRESENTATION_OF_SOLUBLE_EXOGENOUS_ANTIGENS_ENDOSOMES	46	-1.33179	0.324101	-1.39171	0.248534	PSMC2,PSMD4
REACTOME_INTERLEUKIN_20_FAMILY_SIGNALING	19	-1.32992	0.32499	-1.15023	0.475366
REACTOME_FCGAMMA_RECEPTOR_FCGR_DEPENDENT_PHAGOCYTOSIS	82	-1.33007	0.326138	-1.32061	0.309215	ARPC5,CFL1
REACTOME_SCAVENGING_BY_CLASS_A_RECEPTORS	17	1.44787	0.326799	1.61066	0.165664
REACTOME_RUNX1_REGULATES_TRANSCRIPTION_OF_GENES_INVOLVED_IN_DIFFERENTIATION_OF_HSCS	99	-1.32647	0.327129	-1.39761	0.245341	PSMC2,PSMD4
REACTOME_INFLUENZA_INFECTION	133	-1.3178	0.329078	-1.34642	0.284535	GTF2F1,NUP153,RPL27A,RPS13,RPS18,RPS9
REACTOME_RNA_POLYMERASE_III_TRANSCRIPTION_INITIATION_FROM_TYPE_1_PROMOTER	22	-1.31879	0.329905	-1.26429	0.360626
REACTOME_SCF_SKP2_MEDIATED_DEGRADATION_OF_P27_P21	58	-1.31784	0.330341	-1.42758	0.232096	PSMC2,PSMD4
REACTOME_TRANSCRIPTIONAL_REGULATION_OF_WHITE_ADIPOCYTE_DIFFERENTIATION	73	-1.32371	0.33078	-1.49259	0.21462	CHD9,MED1,THRAP3,ZNF638
REACTOME_SEPARATION_OF_SISTER_CHROMATIDS	162	-1.31903	0.330922	-1.40638	0.241853	NUDC,PSMC2,PSMD4
REACTOME_RIPK1_MEDIATED_REGULATED_NECROSIS	29	-1.31593	0.331165	-1.34314	0.282757
REACTOME_RESPIRATORY_SYNCYTIAL_VIRUS_RSV_ATTACHMENT_AND_ENTRY	21	-1.31152	0.331238	-1.26741	0.357146
REACTOME_NEGATIVE_REGULATION_OF_NOTCH4_SIGNALING	52	-1.32036	0.331239	-1.46919	0.218164	PSMC2,PSMD4
REACTOME_GLYCOSPHINGOLIPID_METABOLISM	41	-1.31504	0.331461	-1.46575	0.214836
REACTOME_CREB1_PHOSPHORYLATION_THROUGH_NMDA_RECEPTOR_MEDIATED_ACTIVATION_OF_RAS_SIGNALING	25	-1.32095	0.331678	-1.15084	0.476557
REACTOME_FOXO_MEDIATED_TRANSCRIPTION_OF_CELL_DEATH_GENES	15	-1.32158	0.331869	-1.21364	0.411418
REACTOME_G1_S_DNA_DAMAGE_CHECKPOINTS	62	-1.31182	0.33198	-1.38383	0.253556	PSMC2,PSMD4,TP53
REACTOME_B_WICH_COMPLEX_POSITIVELY_REGULATES_RRNA_EXPRESSION	63	-1.31915	0.332145	-1.2476	0.375435	POLR1B
REACTOME_NEGATIVE_REGULATION_OF_THE_PI3K_AKT_NETWORK	109	-1.30995	0.332615	-1.27354	0.354233	GAB1
REACTOME_DECTIN_1_MEDIATED_NONCANONICAL_NF_KB_SIGNALING	58	-1.32192	0.332689	-1.51301	0.204991	NFKB2,PSMC2,PSMD4,UBE2M
REACTOME_ASPARAGINE_N_LINKED_GLYCOSYLATION	256	-1.3126	0.333184	-1.42777	0.23438	ARFGAP3,CAPZB,COG6,LMAN2L,NAGK,SPTAN1
REACTOME_N_GLYCAN_TRIMMING_IN_THE_ER_AND_CALNEXIN_CALRETICULIN_CYCLE	33	-1.31183	0.333297	-1.4336	0.230512
REACTOME_PLATELET_ACTIVATION_SIGNALING_AND_AGGREGATION	237	-1.3086	0.333561	-1.29045	0.331046	ANXA5,CFL1,TAGLN2
REACTOME_DEUBIQUITINATION	228	-1.31289	0.334099	-1.46388	0.214775	APC,FOXK1,HCFC1,IFIH1,MAP3K7,PSMC2,PSMD4,RUVBL1,TP53,USP4
REACTOME_LEISHMANIA_INFECTION	151	-1.30719	0.334896	-1.17124	0.459022	ARPC5,CASP1,NFKB2
REACTOME_GOLGI_ASSOCIATED_VESICLE_BIOGENESIS	43	-1.30534	0.336638	-1.43941	0.231894	SNX2,VAMP2
REACTOME_SIGNALING_BY_TGFB_FAMILY_MEMBERS	146	-1.30252	0.339369	-1.31406	0.315879	UBE2M
REACTOME_RECYCLING_PATHWAY_OF_L1	40	-1.30161	0.339754	-1.40927	0.240094
REACTOME_SARS_COV_2_INFECTION	249	-1.30298	0.33979	-1.23175	0.38746	CHMP2B,CHMP4B,IFIH1,MAP3K7,NUP153,RPS13,RPS18,RPS9
REACTOME_METABOLISM_OF_ANGIOTENSINOGEN_TO_ANGIOTENSINS	16	1.43456	0.348045	1.46284	0.278795
REACTOME_DEGRADATION_OF_DVL	53	-1.29557	0.348999	-1.3941	0.247117	PSMC2,PSMD4
REACTOME_CARDIAC_CONDUCTION	107	1.42858	0.353794	1.20226	0.626985
REACTOME_MITOCHONDRIAL_PROTEIN_DEGRADATION	82	1.42439	0.35566	0.997815	0.88298
REACTOME_REGULATION_OF_RUNX3_EXPRESSION_AND_ACTIVITY	53	-1.2875	0.356327	-1.42701	0.231709	PSMC2,PSMD4
REACTOME_SNRNP_ASSEMBLY	48	-1.28546	0.356366	-1.42673	0.230928	NUP153
REACTOME_CYTOSOLIC_SENSORS_OF_PATHOGEN_ASSOCIATED_DNA	51	-1.28804	0.356707	-1.40481	0.240669	LRRFIP1,NFKB2,TRIM21
REACTOME_UB_SPECIFIC_PROCESSING_PROTEASES	165	-1.2865	0.356916	-1.43401	0.231099	IFIH1,MAP3K7,PSMC2,PSMD4,RUVBL1,TP53,USP4
REACTOME_ACTIVATION_OF_THE_MRNA_UPON_BINDING_OF_THE_CAP_BINDING_COMPLEX_AND_EIFS_AND_SUBSEQUENT_BINDING_TO_43S	50	-1.29087	0.356929	-1.20119	0.420647	EIF3H,RPS13,RPS18,RPS9
REACTOME_GAB1_SIGNALOSOME	15	-1.28853	0.357195	-1.13298	0.48898	GAB1
REACTOME_AUTOPHAGY	128	-1.28994	0.357281	-1.2144	0.412163	ATG3,CHMP2B,CHMP4B,PCNT,PLIN3,TSC1,VPS37A
REACTOME_RNA_POLYMERASE_III_TRANSCRIPTION	34	-1.2855	0.357612	-1.27219	0.354453	NFIX
REACTOME_DISORDERS_OF_TRANSMEMBRANE_TRANSPORTERS	155	-1.27904	0.357729	-1.38799	0.252797	NUP153,PSMC2,PSMD4
REACTOME_MAP2K_AND_MAPK_ACTIVATION	35	-1.28887	0.357888	-1.52716	0.206768	PEBP1
REACTOME_SARS_COV_2_HOST_INTERACTIONS	179	-1.27967	0.357943	-1.20379	0.421317
REACTOME_HEDGEHOG_LIGAND_BIOGENESIS	56	-1.2804	0.358064	-1.36928	0.261071	PSMC2,PSMD4
REACTOME_MET_ACTIVATES_PTK2_SIGNALING	28	1.4198	0.358135	1.74483	0.055957
REACTOME_INTRAFLAGELLAR_TRANSPORT	40	-1.28065	0.358945	-1.21892	0.407834
REACTOME_MITOTIC_METAPHASE_AND_ANAPHASE	200	-1.28128	0.359111	-1.37577	0.26036	CHMP2B,CHMP4B,NUDC,PSMC2,PSMD4
REACTOME_FGFR2_ALTERNATIVE_SPLICING	26	-1.2774	0.359261	-1.47123	0.219679	GTF2F1
REACTOME_MAPK_TARGETS_NUCLEAR_EVENTS_MEDIATED_BY_MAP_KINASES	31	-1.27634	0.359975	-1.11055	0.51323
REACTOME_CARGO_TRAFFICKING_TO_THE_PERICILIARY_MEMBRANE	34	-1.28135	0.360345	-1.43931	0.230677
REACTOME_MTORC1_MEDIATED_SIGNALLING	17	-1.2826	0.360754	-1.08505	0.533981
REACTOME_SIGNALING_BY_MODERATE_KINASE_ACTIVITY_BRAF_MUTANTS	41	-1.28184	0.360779	-1.4819	0.214994	PEBP1
REACTOME_POST_TRANSLATIONAL_MODIFICATION_SYNTHESIS_OF_GPI_ANCHORED_PROTEINS	58	1.4142	0.363509	1.46386	0.284286	LY6K
REACTOME_CYTOSOLIC_SULFONATION_OF_SMALL_MOLECULES	17	-1.27355	0.36409	-1.17404	0.45465
REACTOME_ONCOGENIC_MAPK_SIGNALING	72	-1.27281	0.364177	-1.38201	0.255274	AGTRAP,FAM114A2,LMNA,PEBP1
REACTOME_M_PHASE	342	-1.27098	0.366575	-1.41995	0.232661	CEP41,CETN2,CHMP2B,CHMP4B,HAUS4,KIF23,NUDC,NUP153,PCM1,PCNT,PSMC2,PSMD4
REACTOME_METABOLISM_OF_STEROID_HORMONES	29	1.40919	0.366737	1.39669	0.355933
REACTOME_PKR_MEDIATED_SIGNALING	63	-1.26927	0.368409	-1.40391	0.240845
REACTOME_SIGNALING_BY_FGFR_IN_DISEASE	60	-1.26213	0.371474	-1.45206	0.222138	GAB1,GTF2F1,LRRFIP1
REACTOME_TRANSCRIPTIONAL_REGULATION_BY_TP53	303	-1.26216	0.372729	-1.15036	0.476278	BID,BNIP3L,CASP1,CDC25C,GATAD2A,GATAD2B,GTF2F1,MDC1,MTA2,RFC2,RFC3,SGK1,TP53,TPX2,TSC1
REACTOME_RHO_GTPASE_EFFECTORS	260	-1.26248	0.373415	-1.23674	0.381237	ARPC5,CDC25C,CFL1,NUDC,PPP1R12A
REACTOME_METABOLISM_OF_WATER_SOLUBLE_VITAMINS_AND_COFACTORS	99	-1.26004	0.374265	-1.07416	0.547539	AASDHPPT,COASY,MMAB,PC,PCCA,PRSS3
REACTOME_REGULATION_OF_PYRUVATE_METABOLISM	31	-1.26256	0.374556	-1.31194	0.315853
REACTOME_NPAS4_REGULATES_EXPRESSION_OF_TARGET_GENES	19	-1.2632	0.374638	-0.96029	0.69489
REACTOME_SIGNALING_BY_ROBO_RECEPTORS	185	-1.26503	0.375336	-1.31063	0.314562	EIF4A3,ENAH,PSMC2,PSMD4,RPL27A,RPS13,RPS18,RPS9
REACTOME_DEADENYLATION_DEPENDENT_MRNA_DECAY	43	-1.25863	0.375706	-1.37328	0.259531	DCP2,EIF4A3,PARN
REACTOME_SPHINGOLIPID_DE_NOVO_BIOSYNTHESIS	25	-1.26328	0.375829	-1.42762	0.233298
REACTOME_DEATH_RECEPTOR_SIGNALING	130	-1.25698	0.376359	-1.11749	0.50204
REACTOME_STABILIZATION_OF_P53	52	-1.25766	0.376385	-1.41733	0.234407	PSMC2,PSMD4,TP53
REACTOME_ESTROGEN_DEPENDENT_GENE_EXPRESSION	114	-1.26333	0.377051	-1.17846	0.4493	GTF2F1,MED1
REACTOME_DOWNREGULATION_OF_ERBB2_SIGNALING	27	-1.24807	0.388656	-1.35951	0.271898
REACTOME_CARGO_CONCENTRATION_IN_THE_ER	32	-1.2486	0.388933	-1.41387	0.23679	LMAN2L
REACTOME_PROGRAMMED_CELL_DEATH	190	-1.24963	0.389505	-1.23321	0.385911	ACIN1,APC,BID,C1QBP,CASP1,CASP3,CASP4,CHMP2B,CHMP4B,OPA1,PSMC2,PSMD4,SPTAN1,TP53
REACTOME_TRANSCRIPTION_OF_E2F_TARGETS_UNDER_NEGATIVE_CONTROL_BY_DREAM_COMPLEX	16	-1.24879	0.389901	-1.17931	0.448772
REACTOME_CARBOXYTERMINAL_POST_TRANSLATIONAL_MODIFICATIONS_OF_TUBULIN	27	-1.24326	0.396751	-1.15254	0.476585
REACTOME_COPI_DEPENDENT_GOLGI_TO_ER_RETROGRADE_TRAFFIC	77	-1.24245	0.39685	-1.34104	0.28266	ARFGAP3,KIF23,RACGAP1
REACTOME_SHC_MEDIATED_CASCADE_FGFR1	20	-1.2415	0.397366	-1.20275	0.418644
REACTOME_COMPLEX_III_ASSEMBLY	17	1.38427	0.403168	1.17171	0.666329
REACTOME_ACTIVATION_OF_BH3_ONLY_PROTEINS	26	-1.23787	0.403314	-0.858168	0.826233	BID,TP53
REACTOME_SIGNALING_BY_INSULIN_RECEPTOR	72	-1.23663	0.404343	-1.24745	0.373365	ATP6V1D,GAB1
REACTOME_METABOLISM_OF_COFACTORS	23	-1.23419	0.405203	-1.42355	0.229589
REACTOME_INFECTION_WITH_MYCOBACTERIUM_TUBERCULOSIS	25	-1.23524	0.405737	-1.14903	0.476693	PGK1,SFPQ
REACTOME_CELL_CYCLE_MITOTIC	475	-1.23328	0.40579	-1.34593	0.283006	CDC25C,CEP41,CETN2,CHMP2B,CHMP4B,HAUS4,KIF23,NUDC,NUP153,ORC1,PCM1,PCNT,PHLDA1,PPP1R12A,PSMC2,PSMD4,RFC2,RFC3,TP53,TPX2
REACTOME_CONSTITUTIVE_SIGNALING_BY_ABERRANT_PI3K_IN_CANCER	75	-1.23436	0.406174	-1.23712	0.381679	GAB1
REACTOME_MATURATION_OF_TCA_ENZYMES_AND_REGULATION_OF_TCA_CYCLE	16	1.38536	0.409074	1.47859	0.278918
REACTOME_GLUCONEOGENESIS	24	1.37507	0.410515	1.28863	0.487387	MDH2,PC,PGK1
REACTOME_TNFR1_INDUCED_PROAPOPTOTIC_SIGNALING	22	-1.22789	0.412871	-1.11819	0.501648	USP4
REACTOME_SIGNALING_BY_EGFR	47	-1.22789	0.41422	-0.989998	0.658502	EPS15,GAB1
REACTOME_INTERFERON_ALPHA_BETA_SIGNALING	75	1.36672	0.415046	1.50466	0.260825	IRF9
REACTOME_GAP_JUNCTION_ASSEMBLY	26	-1.22791	0.415532	-1.18577	0.441458
REACTOME_EPHB_MEDIATED_FORWARD_SIGNALING	41	-1.22548	0.416579	-1.29132	0.331809	ARPC5,CFL1
REACTOME_DISEASES_OF_HEMOSTASIS	18	1.38603	0.41671	1.39941	0.357714
REACTOME_BINDING_AND_UPTAKE_OF_LIGANDS_BY_SCAVENGER_RECEPTORS	38	1.36895	0.417583	1.5119	0.265606
REACTOME_APOPTOTIC_CLEAVAGE_OF_CELLULAR_PROTEINS	37	1.37538	0.418402	1.02369	0.866578	ACIN1,APC,CASP3,SPTAN1
REACTOME_S_PHASE	144	-1.22304	0.420424	-1.39909	0.246739	ORC1,PSMC2,PSMD4,RFC2,RFC3
REACTOME_SIGNALING_BY_BRAF_AND_RAF1_FUSIONS	59	-1.22137	0.420846	-1.25806	0.365202	AGTRAP,FAM114A2,LMNA,PEBP1
REACTOME_APOPTOSIS	164	-1.22062	0.421143	-1.18481	0.442143	ACIN1,APC,BID,C1QBP,CASP3,OPA1,PSMC2,PSMD4,SPTAN1,TP53
REACTOME_FOXO_MEDIATED_TRANSCRIPTION	58	-1.22197	0.4212	-1.16079	0.468916
REACTOME_DEGRADATION_OF_AXIN	50	-1.21929	0.422789	-1.4225	0.229709	PSMC2,PSMD4
REACTOME_BIOSYNTHESIS_OF_THE_N_GLYCAN_PRECURSOR_DOLICHOL_LIPID_LINKED_OLIGOSACCHARIDE_LLO_AND_TRANSFER_TO_A_NASCENT_PROTEIN	56	-1.21793	0.424338	-1.14038	0.479202	NAGK
REACTOME_TRNA_PROCESSING	88	-1.21619	0.426872	-1.38737	0.252514	CTU2,LAGE3,NSUN2,NUP153,PUS7
REACTOME_DDX58_IFIH1_MEDIATED_INDUCTION_OF_INTERFERON_ALPHA_BETA	73	-1.21446	0.429147	-1.13	0.493157	IFIH1,NFKB2
REACTOME_SIGNALING_BY_KIT_IN_DISEASE	20	-1.21215	0.429915	-1.23768	0.381898
REACTOME_CYTOCHROME_P450_ARRANGED_BY_SUBSTRATE_TYPE	54	-1.21098	0.430709	-1.14514	0.475361
REACTOME_TRANSCRIPTIONAL_REGULATION_BY_NPAS4	26	-1.20962	0.430743	0.794519	1
REACTOME_METABOLIC_DISORDERS_OF_BIOLOGICAL_OXIDATION_ENZYMES	26	-1.21235	0.430782	-1.26505	0.360345
REACTOME_SIGNALING_BY_FGFR2_IN_DISEASE	42	-1.21291	0.430922	-1.43917	0.229537	GAB1,GTF2F1
REACTOME_TRANSLATION_OF_SARS_COV_2_STRUCTURAL_PROTEINS	46	-1.20985	0.431613	-1.21063	0.414683
REACTOME_DOWNREGULATION_OF_TGF_BETA_RECEPTOR_SIGNALING	25	-1.19275	0.434162	-1.35574	0.275719
REACTOME_INSERTION_OF_TAIL_ANCHORED_PROTEINS_INTO_THE_ENDOPLASMIC_RETICULUM_MEMBRANE	20	-1.20535	0.434341	-1.10622	0.517778	SEC61G,VAMP2
REACTOME_REGULATION_OF_PTEN_STABILITY_AND_ACTIVITY	65	-1.20724	0.434378	-1.46741	0.216604	PSMC2,PSMD4
REACTOME_MATERNAL_TO_ZYGOTIC_TRANSITION_MZT	75	-1.18911	0.434448	-1.15193	0.476603
REACTOME_SIGNALING_BY_TGFBR3	41	-1.19024	0.434466	-1.24947	0.375509
REACTOME_FRS_MEDIATED_FGFR4_SIGNALING	20	-1.20084	0.434467	-0.889301	0.794417
REACTOME_SOMITOGENESIS	48	-1.19318	0.434583	-1.36652	0.264273
REACTOME_GAP_JUNCTION_TRAFFICKING_AND_REGULATION	37	-1.2045	0.434692	-1.14573	0.477744
REACTOME_DOWNSTREAM_SIGNALING_OF_ACTIVATED_FGFR1	29	-1.19878	0.434722	-1.07954	0.540401	GAB1
REACTOME_FRS_MEDIATED_FGFR3_SIGNALING	20	-1.20301	0.43506	-0.93278	0.733769
REACTOME_UCH_PROTEINASES	81	-1.20561	0.435141	-1.21802	0.408284	FOXK1,HCFC1,PSMC2,PSMD4,RUVBL1
REACTOME_COPI_INDEPENDENT_GOLGI_TO_ER_RETROGRADE_TRAFFIC	44	-1.20114	0.435175	-1.20681	0.419085	CAPZB
REACTOME_RNA_POLYMERASE_III_TRANSCRIPTION_INITIATION_FROM_TYPE_3_PROMOTER	23	-1.19353	0.435176	-1.3114	0.31435
REACTOME_REPLACEMENT_OF_PROTAMINES_BY_NUCLEOSOMES_IN_THE_MALE_PRONUCLEUS	25	-1.18621	0.435332	-1.11359	0.507915
REACTOME_SHC_MEDIATED_CASCADE_FGFR3	18	-1.18804	0.435398	-1.13481	0.48654
REACTOME_RESPIRATORY_SYNCYTIAL_VIRUS_INFECTION_PATHWAY	106	-1.19902	0.43546	-1.24875	0.375672
REACTOME_INTERLEUKIN_37_SIGNALING	19	-1.18915	0.435624	-0.747479	0.937685	CASP1
REACTOME_RNA_POLYMERASE_I_PROMOTER_ESCAPE	62	-1.19025	0.435676	-1.20368	0.420333	CBX3,POLR1B,UBTF
REACTOME_INTRACELLULAR_SIGNALING_BY_SECOND_MESSENGERS	280	-1.20335	0.435854	-1.30252	0.322649	GAB1,GATAD2A,GATAD2B,MTA2,PSMC2,PSMD4,SGK1,TP53
REACTOME_INITIAL_TRIGGERING_OF_COMPLEMENT	22	-1.19381	0.435889	-1.08687	0.535585
REACTOME_SIGNALING_BY_FGFR	79	-1.20197	0.435908	-1.16677	0.463682	GAB1,GIPC1,GTF2F1
REACTOME_OTHER_INTERLEUKIN_SIGNALING	21	-1.19948	0.435912	-1.14703	0.477327	CASP3,VAMP2
REACTOME_RECRUITMENT_OF_NUMA_TO_MITOTIC_CENTROSOMES	80	-1.19441	0.435946	-1.30793	0.316992	CEP41,CETN2,HAUS4,PCM1,PCNT
REACTOME_HOST_INTERACTIONS_OF_HIV_FACTORS	121	-1.20583	0.436019	-1.34694	0.284912	NUP153,PSIP1,PSMC2,PSMD4
REACTOME_DOWNSTREAM_SIGNALING_OF_ACTIVATED_FGFR4	25	-1.19623	0.43606	-1.0605	0.568252	GAB1
REACTOME_NEUROTRANSMITTER_RELEASE_CYCLE	47	-1.18704	0.436184	-1.12778	0.491976	CASK,VAMP2
REACTOME_RHOBTB_GTPASE_CYCLE	30	-1.20126	0.436213	-1.52276	0.209337	COPS4,DBN1,HNRNPC,RBBP6,TXNL1
REACTOME_RHO_GTPASES_ACTIVATE_FORMINS	119	-1.19056	0.436326	-1.18885	0.437711	NUDC
REACTOME_DOWNSTREAM_SIGNALING_OF_ACTIVATED_FGFR3	25	-1.19489	0.436335	-1.13908	0.480913	GAB1
REACTOME_SWITCHING_OF_ORIGINS_TO_A_POST_REPLICATIVE_STATE	81	-1.1967	0.436372	-1.29632	0.326721	ORC1,PSMC2,PSMD4
REACTOME_SIGNALING_BY_CSF1_M_CSF_IN_MYELOID_CELLS	29	-1.18628	0.436416	-0.981756	0.663076
REACTOME_CILIUM_ASSEMBLY	154	-1.19713	0.436809	-1.29105	0.331089	CEP41,CETN2,HAUS4,PCM1,PCNT,SEPTIN2
REACTOME_CREATION_OF_C4_AND_C2_ACTIVATORS	16	-1.19083	0.436937	-1.19622	0.429283
REACTOME_HCMV_INFECTION	118	-1.1951	0.437126	-1.24748	0.374481	CHMP2B,CHMP4B,NUP153,SNF8,VPS37A
REACTOME_PI_3K_CASCADE_FGFR2	22	-1.18202	0.441342	-1.1252	0.495302	GAB1
REACTOME_L1CAM_INTERACTIONS	110	-1.18214	0.442334	-1.27719	0.349408	RANBP9,SPTAN1
REACTOME_SARS_COV_2_ACTIVATES_MODULATES_INNATE_AND_ADAPTIVE_IMMUNE_RESPONSES	115	-1.17969	0.443473	-1.08676	0.534686
REACTOME_CELL_JUNCTION_ORGANIZATION	93	-1.17999	0.444086	-1.02163	0.619323	LIMS1,ZEB2
REACTOME_RAS_ACTIVATION_UPON_CA2_INFLUX_THROUGH_NMDA_RECEPTOR	17	-1.17535	0.444801	-0.83543	0.850183
REACTOME_DEADENYLATION_OF_MRNA	18	-1.17624	0.445488	-1.337	0.284869	EIF4A3,PARN
REACTOME_G0_AND_EARLY_G1	24	-1.17559	0.44553	-1.02376	0.617883
REACTOME_EUKARYOTIC_TRANSLATION_ELONGATION	71	-1.17685	0.445588	-1.20389	0.422364	EEF1B2,EEF1D,RPL27A,RPS13,RPS18,RPS9
REACTOME_SARS_COV_2_MODULATES_HOST_TRANSLATION_MACHINERY	40	-1.17704	0.44644	-1.01707	0.623639
REACTOME_TRANSLESION_SYNTHESIS_BY_Y_FAMILY_DNA_POLYMERASES_BYPASSES_LESIONS_ON_DNA_TEMPLATE	33	-1.17722	0.447303	-1.15499	0.47388	NPLOC4,REV3L,RFC2,RFC3
REACTOME_HEDGEHOG_ON_STATE	72	-1.17277	0.448885	-1.27132	0.355043	PSMC2,PSMD4
REACTOME_TP53_REGULATES_TRANSCRIPTION_OF_GENES_INVOLVED_IN_CYTOCHROME_C_RELEASE	15	-1.16913	0.45162	-0.827631	0.861371	BID,BNIP3L,TP53
REACTOME_DNA_REPLICATION	150	-1.16673	0.4517	-1.24853	0.374934	ORC1,PSMC2,PSMD4,RFC2,RFC3
REACTOME_SIGNALING_BY_PTK6	49	-1.16788	0.451702	-1.05966	0.566527	SFPQ
REACTOME_RHOC_GTPASE_CYCLE	58	-1.16613	0.45174	-1.43324	0.229754	ARHGEF17,C1QBP,RACGAP1,SLK,STK10,TMPO
REACTOME_SLC_TRANSPORTER_DISORDERS	87	-1.16817	0.452256	-1.2245	0.400668	NUP153
REACTOME_SIGNALING_BY_RECEPTOR_TYROSINE_KINASES	483	-1.16513	0.452545	-1.06146	0.568502	ATP6V1D,EPS15,GAB1,GIPC1,GTF2F1,RANBP9,SGK1,STMN1
REACTOME_ANTIGEN_PROCESSING_UBIQUITINATION_PROTEASOME_DEGRADATION	221	-1.16925	0.452611	-1.41047	0.240472	LMO7,PSMC2,PSMD4,RBBP6,RNF114,TRIM21,UBE2M
REACTOME_ELEVATION_OF_CYTOSOLIC_CA2_LEVELS	15	-1.16688	0.452662	-1.15183	0.475618
REACTOME_HIV_INFECTION	208	-1.16973	0.452763	-1.2916	0.332445	CHMP2B,CHMP4B,GTF2F1,NMT2,NUP153,PSIP1,PSMC2,PSMD4,VPS37A,VPS4B
REACTOME_FOXO_MEDIATED_TRANSCRIPTION_OF_CELL_CYCLE_GENES	17	-1.17005	0.453271	-1.22337	0.401654
REACTOME_ER_TO_GOLGI_ANTEROGRADE_TRANSPORT	132	-1.16172	0.458478	-1.34623	0.283699	ARFGAP3,CAPZB,COG6,LMAN2L,SPTAN1
REACTOME_SIGNALING_BY_NTRK3_TRKC	17	-1.15662	0.459662	-1.31388	0.314993
REACTOME_METABOLISM_OF_AMINO_ACIDS_AND_DERIVATIVES	293	-1.15679	0.460415	-1.26853	0.356325	ASNS,DBT,PSMC2,PSMD4,PYCR2,RPL27A,RPS13,RPS18,RPS9,TST
REACTOME_TAK1_DEPENDENT_IKK_AND_NF_KAPPA_B_ACTIVATION	36	-1.15732	0.460461	-1.14554	0.475756
REACTOME_SYNTHESIS_OF_ACTIVE_UBIQUITIN_ROLES_OF_E1_AND_E2_ENZYMES	26	-1.15549	0.460834	-1.37043	0.260475
REACTOME_EPHA_MEDIATED_GROWTH_CONE_COLLAPSE	25	-1.15938	0.461001	-1.14801	0.477628
REACTOME_TRANSPORT_OF_CONNEXONS_TO_THE_PLASMA_MEMBRANE	15	-1.15807	0.461378	-1.12355	0.495296
REACTOME_TRNA_MODIFICATION_IN_THE_NUCLEUS_AND_CYTOSOL	31	-1.15975	0.46152	-1.26326	0.359047	CTU2,LAGE3,NSUN2,PUS7
REACTOME_HCMV_EARLY_EVENTS	102	-1.15738	0.461558	-1.21267	0.412001	NUP153
REACTOME_MITOTIC_G1_PHASE_AND_G1_S_TRANSITION	141	-1.15841	0.461903	-1.30616	0.318789	ORC1,PSMC2,PSMD4
REACTOME_POSITIVE_EPIGENETIC_REGULATION_OF_RRNA_EXPRESSION	76	-1.1542	0.462342	-1.18063	0.448435	CBX3,GATAD2A,GATAD2B,MTA2,POLR1B
REACTOME_COPI_MEDIATED_ANTEROGRADE_TRANSPORT	86	-1.14801	0.470834	-1.34386	0.282846	ARFGAP3,CAPZB,COG6,SPTAN1
REACTOME_SIGNALING_BY_FGFR1_IN_DISEASE	36	-1.14431	0.47159	-1.264	0.359988	GAB1,LRRFIP1
REACTOME_NEGATIVE_REGULATION_OF_FGFR2_SIGNALING	32	-1.14815	0.47167	-0.932582	0.733027
REACTOME_ANTIVIRAL_MECHANISM_BY_IFN_STIMULATED_GENES	132	-1.1454	0.471688	-1.25083	0.37522	EIF4A3,NUP153,TP53
REACTOME_SYNTHESIS_SECRETION_AND_DEACYLATION_OF_GHRELIN	16	-1.1459	0.471802	-1.08613	0.533646
REACTOME_TRIGLYCERIDE_METABOLISM	28	-1.14643	0.471808	-1.48734	0.213128	PLIN3
REACTOME_DNA_DOUBLE_STRAND_BREAK_REPAIR	140	-1.14857	0.472054	-1.15851	0.472388	MDC1,RFC2,RFC3,TP53,TP53BP1
REACTOME_SPRY_REGULATION_OF_FGF_SIGNALING	15	-1.14461	0.472135	-0.739356	0.945135
REACTOME_PROTEIN_HYDROXYLATION	18	-1.1466	0.472678	-1.16085	0.470043
REACTOME_LYSOSOME_VESICLE_BIOGENESIS	27	-1.14876	0.472792	-1.43536	0.231775	VAMP2
REACTOME_INTERLEUKIN_2_FAMILY_SIGNALING	43	-1.14076	0.473137	-1.08803	0.534262
REACTOME_NONSENSE_MEDIATED_DECAY_NMD	92	-1.14288	0.473182	-1.21432	0.411104	EIF4A3,RPL27A,RPS13,RPS18,RPS9
REACTOME_SIGNALING_BY_SCF_KIT	43	-1.14105	0.473679	-1.09548	0.532326
REACTOME_PLATELET_CALCIUM_HOMEOSTASIS	26	-1.14108	0.474809	-1.31187	0.314837
REACTOME_ORC1_REMOVAL_FROM_CHROMATIN	66	-1.14141	0.475253	-1.2971	0.326395	ORC1,PSMC2,PSMD4
REACTOME_ABC_TRANSPORTER_DISORDERS	68	-1.1371	0.479418	-1.29801	0.325933	PSMC2,PSMD4
REACTOME_DISEASES_OF_METABOLISM	200	1.33536	0.48387	1.38774	0.361242	HPRT1,MMAB,PC,PCCA
REACTOME_CYCLIN_D_ASSOCIATED_EVENTS_IN_G1	47	-1.13355	0.485805	-1.25049	0.374678
REACTOME_NR1H3_NR1H2_REGULATE_GENE_EXPRESSION_LINKED_TO_CHOLESTEROL_TRANSPORT_AND_EFFLUX	28	-1.13169	0.486084	-1.36342	0.266804
REACTOME_MATURATION_OF_SPIKE_PROTEIN	29	-1.13215	0.486327	-1.06029	0.567554
REACTOME_TRANSPORT_TO_THE_GOLGI_AND_SUBSEQUENT_MODIFICATION	161	-1.13258	0.486653	-1.24623	0.373442	ARFGAP3,CAPZB,COG6,LMAN2L,SPTAN1
REACTOME_LATE_SARS_COV_2_INFECTION_EVENTS	53	-1.12811	0.486677	-1.08287	0.536314
REACTOME_TRIGLYCERIDE_CATABOLISM	21	-1.12821	0.487649	-1.39836	0.245501	PLIN3
REACTOME_ATTACHMENT_AND_ENTRY	17	-1.13032	0.48787	-1.07456	0.54782
REACTOME_SHC_MEDIATED_CASCADE_FGFR4	18	-1.12899	0.488282	-1.03603	0.600913
REACTOME_GROWTH_HORMONE_RECEPTOR_SIGNALING	24	-1.12836	0.488511	-1.34484	0.283583
REACTOME_SYNTHESIS_OF_DNA	109	-1.12911	0.489255	-1.27487	0.352809	ORC1,PSMC2,PSMD4,RFC2,RFC3
REACTOME_MHC_CLASS_II_ANTIGEN_PRESENTATION	105	1.33656	0.489442	1.55303	0.217968	CAPZB,KIF23,RACGAP1
REACTOME_REGULATION_OF_CHOLESTEROL_BIOSYNTHESIS_BY_SREBP_SREBF	52	-1.12624	0.489551	-1.24697	0.373147	CHD9,MED1
REACTOME_JNK_C_JUN_KINASES_PHOSPHORYLATION_AND_ACTIVATION_MEDIATED_BY_ACTIVATED_HUMAN_TAK1	19	-1.12318	0.491224	-0.830755	0.856672	MAP3K7
REACTOME_RESOLUTION_OF_SISTER_CHROMATID_COHESION	108	-1.12427	0.491326	-1.14107	0.480128	NUDC
REACTOME_PLASMA_LIPOPROTEIN_REMODELING	30	-1.12361	0.491532	-1.29964	0.324261
REACTOME_DNA_REPLICATION_PRE_INITIATION	124	-1.12443	0.492181	-1.18866	0.436855	ORC1,PSMC2,PSMD4
REACTOME_NEGATIVE_EPIGENETIC_REGULATION_OF_RRNA_EXPRESSION	78	-1.12207	0.492375	-1.16354	0.467903	POLR1B,UBTF
REACTOME_ASSEMBLY_AND_CELL_SURFACE_PRESENTATION_OF_NMDA_RECEPTORS	35	-1.11997	0.494471	-1.11929	0.500434	CASK
REACTOME_FCERI_MEDIATED_CA_2_MOBILIZATION	32	-1.12033	0.494843	-0.767941	0.919894
REACTOME_CELL_CELL_COMMUNICATION	127	-1.11716	0.499289	-0.994784	0.652647	CASK,CD2AP,LIMS1,SPTAN1,ZEB2
REACTOME_ANTI_INFLAMMATORY_RESPONSE_FAVOURING_LEISHMANIA_PARASITE_INFECTION	72	-1.11584	0.500928	-1.03821	0.59844
REACTOME_MITOTIC_PROMETAPHASE	174	-1.11498	0.501695	-1.27051	0.354069	CEP41,CETN2,HAUS4,NUDC,PCM1,PCNT
REACTOME_MTOR_SIGNALLING	32	-1.10934	0.512546	-0.948531	0.709663	TSC1
REACTOME_CHONDROITIN_SULFATE_BIOSYNTHESIS	17	1.31509	0.516248	1.13773	0.67791
REACTOME_TRANSCRIPTIONAL_REGULATION_BY_VENTX	30	-1.10596	0.518489	-1.14738	0.477734	TP53
REACTOME_G2_M_CHECKPOINTS	142	-1.10456	0.520435	-1.14573	0.47892	CDC25C,MDC1,ORC1,PSMC2,PSMD4,RFC2,RFC3,TP53,TP53BP1
REACTOME_REGULATION_OF_TP53_ACTIVITY_THROUGH_METHYLATION	16	-1.10361	0.521216	-0.885941	0.798033	TP53
REACTOME_METABOLISM_OF_CARBOHYDRATES	252	1.31562	0.524054	1.27657	0.512637	MDH2,NUP153,PC,PGK1
REACTOME_INTRA_GOLGI_AND_RETROGRADE_GOLGI_TO_ER_TRAFFIC	162	-1.10105	0.525565	-1.27327	0.353563	ARFGAP3,ARFRP1,CAPZB,COG6,GCC1,KIF23,PLIN3,RACGAP1,TMF1
REACTOME_HIV_LIFE_CYCLE	135	-1.09949	0.526408	-1.13861	0.480691	CHMP2B,CHMP4B,GTF2F1,NMT2,NUP153,PSIP1,VPS37A,VPS4B
REACTOME_SIGNALING_BY_FGFR4	38	-1.09999	0.526498	-1.06729	0.559822	GAB1
REACTOME_NOTCH3_INTRACELLULAR_DOMAIN_REGULATES_TRANSCRIPTION	23	1.31759	0.528063	1.45738	0.27433
REACTOME_RND1_GTPASE_CYCLE	35	-1.09529	0.531825	-1.0763	0.546309	TXNL1
REACTOME_CELL_CYCLE_CHECKPOINTS	246	-1.09544	0.532712	-1.16603	0.463991	CDC25C,MDC1,NUDC,ORC1,PSMC2,PSMD4,RFC2,RFC3,TP53,TP53BP1
REACTOME_PLASMA_LIPOPROTEIN_ASSEMBLY	16	1.29718	0.532848	1.06912	0.817674
REACTOME_DEFECTIVE_INTRINSIC_PATHWAY_FOR_APOPTOSIS	23	-1.09422	0.532996	-1.17457	0.454791	C1QBP,CAST,CDC25C,TP53
REACTOME_RNA_POLYMERASE_I_TRANSCRIPTION_TERMINATION	28	-1.09589	0.533013	-1.34199	0.283498	POLR1B,UBTF
REACTOME_SEROTONIN_NEUROTRANSMITTER_RELEASE_CYCLE	17	1.27416	0.533112	1.11462	0.706635	VAMP2
REACTOME_TRANSPORT_OF_VITAMINS_NUCLEOSIDES_AND_RELATED_MOLECULES	33	-1.09334	0.533676	-1.15672	0.472769
REACTOME_TRANSCRIPTIONAL_REGULATION_OF_BROWN_AND_BEIGE_ADIPOCYTE_DIFFERENTIATION	27	1.30273	0.533875	1.17406	0.666882
REACTOME_DISEASES_OF_CARBOHYDRATE_METABOLISM	32	1.29344	0.535193	1.143	0.682381
REACTOME_MET_PROMOTES_CELL_MOTILITY	38	1.30535	0.53558	1.59527	0.173521	GAB1
REACTOME_PROTEIN_UBIQUITINATION	61	-1.09005	0.535698	-1.35586	0.276667	WAC
REACTOME_SARS_COV_1_ACTIVATES_MODULATES_INNATE_IMMUNE_RESPONSES	35	-1.09035	0.53626	-1.23525	0.383097
REACTOME_TELOMERE_MAINTENANCE	88	-1.09148	0.536265	-1.05112	0.578617	RFC2,RFC3,RUVBL1
REACTOME_SIGNALING_BY_FGFR3	39	-1.09077	0.536535	-1.05171	0.578468	GAB1
REACTOME_ACETYLCHOLINE_NEUROTRANSMITTER_RELEASE_CYCLE	16	1.27028	0.536882	1.30587	0.487906	VAMP2
REACTOME_MUSCLE_CONTRACTION	178	1.29869	0.537365	1.16033	0.664184	ANXA1
REACTOME_NITRIC_OXIDE_STIMULATES_GUANYLATE_CYCLASE	21	1.27437	0.540503	1.15077	0.67202
REACTOME_INTERFERON_GAMMA_SIGNALING	83	1.28842	0.541926	1.56144	0.211556	IRF9,SP100,TRIM21
REACTOME_ASPIRIN_ADME	22	1.28237	0.54213	1.25813	0.557583
REACTOME_GLYCOSAMINOGLYCAN_METABOLISM	104	1.27956	0.542225	1.29513	0.48481
REACTOME_IRON_UPTAKE_AND_TRANSPORT	49	-1.08513	0.543136	-1.20573	0.420053	ATP6V1D
REACTOME_TP53_REGULATES_TRANSCRIPTION_OF_CELL_CYCLE_GENES	43	-1.08612	0.543299	-1.05774	0.567287	CDC25C,TP53
REACTOME_G2_M_DNA_DAMAGE_CHECKPOINT	74	-1.08545	0.543667	-0.968914	0.683227	CDC25C,MDC1,RFC2,RFC3,TP53,TP53BP1
REACTOME_TRANSLESION_SYNTHESIS_BY_POLK	15	-1.08349	0.54446	-0.986099	0.659389	REV3L,RFC2,RFC3
REACTOME_HDR_THROUGH_SINGLE_STRAND_ANNEALING_SSA	33	-1.08227	0.544646	-0.996171	0.651781	RFC2,RFC3
REACTOME_PCNA_DEPENDENT_LONG_PATCH_BASE_EXCISION_REPAIR	20	-1.08265	0.54501	-1.05788	0.568106	RFC2,RFC3
REACTOME_CELL_SURFACE_INTERACTIONS_AT_THE_VASCULAR_WALL	133	-1.08364	0.545347	-0.991177	0.657069	MIF
REACTOME_NOTCH4_INTRACELLULAR_DOMAIN_REGULATES_TRANSCRIPTION	18	1.26393	0.547023	1.43213	0.317661
REACTOME_NUCLEAR_SIGNALING_BY_ERBB4	29	1.27488	0.547367	1.2553	0.54926	STMN1
REACTOME_TRANSMISSION_ACROSS_CHEMICAL_SYNAPSES	236	-1.08032	0.547825	-1.12918	0.492533	CASK,VAMP2
REACTOME_AMYLOID_FIBER_FORMATION	82	1.28319	0.548467	1.15393	0.67677
REACTOME_SEMA4D_IN_SEMAPHORIN_SIGNALING	24	-1.07881	0.548745	-0.99724	0.650412
REACTOME_ACYL_CHAIN_REMODELLING_OF_PC	18	-1.07927	0.548893	-1.02474	0.619303
REACTOME_SYNTHESIS_OF_PA	25	-1.07711	0.551034	-1.10273	0.520794	DDHD1
REACTOME_DISEASES_OF_MITOTIC_CELL_CYCLE	32	-1.07517	0.554178	-1.1055	0.51711
REACTOME_INHIBITION_OF_THE_PROTEOLYTIC_ACTIVITY_OF_APC_C_REQUIRED_FOR_THE_ONSET_OF_ANAPHASE_BY_MITOTIC_SPINDLE_CHECKPOINT_COMPONENTS	15	-1.07151	0.561242	-0.943076	0.716144
REACTOME_HOMOLOGY_DIRECTED_REPAIR	111	-1.07077	0.561623	-1.0648	0.563145	MDC1,RFC2,RFC3,TP53BP1
REACTOME_DNA_DAMAGE_TELOMERE_STRESS_INDUCED_SENESCENCE	61	-1.07003	0.561942	-1.12047	0.49914	TP53
REACTOME_RESPONSE_OF_MTB_TO_PHAGOCYTOSIS	21	-1.06649	0.565161	-0.975176	0.677101	PGK1,SFPQ
REACTOME_MITOCHONDRIAL_FATTY_ACID_BETA_OXIDATION	26	1.25244	0.565296	1.13541	0.678147	ACADVL,PCCA
REACTOME_SIGNALING_BY_NOTCH	188	-1.06569	0.565708	-1.17965	0.449313	PSMC2,PSMD4,TP53
REACTOME_CTLA4_INHIBITORY_SIGNALING	21	-1.06785	0.565729	-1.15746	0.472414
REACTOME_TRANSCRIPTIONAL_REGULATION_BY_RUNX1	186	-1.06662	0.566091	-1.12392	0.49573	KMT2D,PSMC2,PSMD4,SMARCC2
REACTOME_ION_TRANSPORT_BY_P_TYPE_ATPASES	47	-1.06679	0.566935	-1.33742	0.28517
REACTOME_DARPP_32_EVENTS	22	-1.0646	0.567109	-1.31431	0.316578
REACTOME_RHO_GTPASES_ACTIVATE_PKNS	65	-1.06269	0.567681	-1.04176	0.591558	CDC25C,PPP1R12A
REACTOME_REGULATED_NECROSIS	52	-1.06204	0.567806	-1.10594	0.51721	CASP1,CASP3,CASP4,CHMP2B,CHMP4B,TP53
REACTOME_SIGNALING_BY_NODAL	16	-1.06272	0.568828	-1.08064	0.539109
REACTOME_PROCESSING_OF_DNA_DOUBLE_STRAND_BREAK_ENDS	77	-1.06297	0.569542	-1.06017	0.566682	MDC1,RFC2,RFC3,TP53BP1
REACTOME_APOPTOTIC_EXECUTION_PHASE	51	1.2533	0.570726	0.990648	0.873915	ACIN1,APC,CASP3,SPTAN1
REACTOME_REGULATION_OF_TP53_ACTIVITY	140	-1.05773	0.574942	-1.03157	0.607393	GATAD2A,GATAD2B,MTA2,RFC2,RFC3,SGK1,TP53,TPX2
REACTOME_NONHOMOLOGOUS_END_JOINING_NHEJ	52	-1.05821	0.575137	-0.952609	0.702787	MDC1,TP53BP1
REACTOME_TRANSCRIPTIONAL_REGULATION_BY_SMALL_RNAS	78	-1.05591	0.575283	-1.04267	0.590754	NUP153
REACTOME_SIGNALING_BY_NOTCH4	77	-1.05636	0.575523	-1.12779	0.493133	PSMC2,PSMD4
REACTOME_ASYMMETRIC_LOCALIZATION_OF_PCP_PROTEINS	57	-1.05688	0.575618	-1.23779	0.382912	PSMC2,PSMD4
REACTOME_CASPASE_ACTIVATION_VIA_EXTRINSIC_APOPTOTIC_SIGNALLING_PATHWAY	22	-1.05507	0.575922	0.863448	0.966921	CASP3
REACTOME_PROCESSING_OF_INTRONLESS_PRE_MRNAS	17	-1.05381	0.577659	-0.875442	0.809476	FIP1L1,WDR33
REACTOME_GPER1_SIGNALING	39	-1.04931	0.586823	-0.962556	0.690838
REACTOME_CHAPERONE_MEDIATED_AUTOPHAGY	20	-1.04806	0.587251	-1.0943	0.531358	PCNT,PLIN3
REACTOME_COPII_MEDIATED_VESICLE_TRANSPORT	59	-1.04599	0.588318	-1.14562	0.476764	LMAN2L
REACTOME_HIV_ELONGATION_ARREST_AND_RECOVERY	31	-1.04812	0.58836	-1.37238	0.258709	GTF2F1
REACTOME_INTERLEUKIN_3_INTERLEUKIN_5_AND_GM_CSF_SIGNALING	48	-1.04603	0.589448	-0.897914	0.783831
REACTOME_SYNTHESIS_OF_SUBSTRATES_IN_N_GLYCAN_BIOSYTHESIS	48	-1.04636	0.589943	-1.05076	0.578184	NAGK
REACTOME_GOLGI_TO_ER_RETROGRADE_TRANSPORT	107	-1.04452	0.590493	-1.19556	0.429251	ARFGAP3,CAPZB,KIF23,RACGAP1
REACTOME_POSTMITOTIC_NUCLEAR_PORE_COMPLEX_NPC_REFORMATION	26	-1.04373	0.591075	-1.03757	0.598681
REACTOME_P75_NTR_RECEPTOR_MEDIATED_SIGNALLING	81	-1.04273	0.592129	-0.968939	0.684392	ARHGEF17,CASP3
REACTOME_ADIPOGENESIS	95	-1.04214	0.592327	-1.23782	0.384023
REACTOME_REGULATION_OF_MECP2_EXPRESSION_AND_ACTIVITY	25	-1.04158	0.592336	-1.22107	0.404858
REACTOME_BUDDING_AND_MATURATION_OF_HIV_VIRION	21	-1.03514	0.606001	-0.877106	0.809708	CHMP2B,CHMP4B,VPS37A,VPS4B
REACTOME_REGULATION_OF_SIGNALING_BY_CBL	22	-1.03276	0.610426	-1.25912	0.365486
REACTOME_REGULATION_OF_MITF_M_DEPENDENT_GENES_INVOLVED_IN_CELL_CYCLE_AND_PROLIFERATION	16	-1.03193	0.611038	-1.13051	0.493206
REACTOME_TNFR1_INDUCED_NF_KAPPA_B_SIGNALING_PATHWAY	29	-1.02952	0.614294	-1.02698	0.615262
REACTOME_DNA_DAMAGE_BYPASS	41	-1.0283	0.614485	-1.08849	0.536757	NPLOC4,REV3L,RFC2,RFC3
REACTOME_BETA_CATENIN_INDEPENDENT_WNT_SIGNALING	129	-1.02984	0.614734	-1.09479	0.53149	MAP3K7,PSMC2,PSMD4
REACTOME_TRANSFERRIN_ENDOCYTOSIS_AND_RECYCLING	26	-1.02737	0.615325	-1.09484	0.53254	ATP6V1D
REACTOME_SIGNALING_BY_RETINOIC_ACID	34	-1.02844	0.615486	-1.10948	0.513174	PPARD
REACTOME_IMMUNOREGULATORY_INTERACTIONS_BETWEEN_A_LYMPHOID_AND_A_NON_LYMPHOID_CELL	106	1.23232	0.620181	1.42916	0.315867
REACTOME_METABOLISM_OF_PORPHYRINS	24	1.22947	0.620806	1.30139	0.491908	UROD
REACTOME_NOREPINEPHRINE_NEUROTRANSMITTER_RELEASE_CYCLE	17	1.22666	0.6214	1.12871	0.677825	VAMP2
REACTOME_REGULATION_OF_INSULIN_LIKE_GROWTH_FACTOR_IGF_TRANSPORT_AND_UPTAKE_BY_INSULIN_LIKE_GROWTH_FACTOR_BINDING_PROTEINS_IGFBPS	110	-1.02286	0.624937	-0.958063	0.696319
REACTOME_CLASS_I_PEROXISOMAL_MEMBRANE_PROTEIN_IMPORT	18	1.22198	0.628076	0.826689	1
REACTOME_FORMATION_OF_THE_URETERIC_BUD	19	1.20534	0.641083	1.41115	0.339563
REACTOME_TERMINATION_OF_TRANSLESION_DNA_SYNTHESIS	28	-1.0142	0.642875	-1.02383	0.61891	RFC2,RFC3
REACTOME_CALNEXIN_CALRETICULIN_CYCLE	24	-1.01242	0.643459	-1.01235	0.630967
REACTOME_GLYCOSPHINGOLIPID_CATABOLISM	25	-1.01438	0.643657	-0.989304	0.657643
REACTOME_BIOLOGICAL_OXIDATIONS	162	-1.01161	0.643999	-1.0113	0.630915	NQO2
REACTOME_DOPAMINE_NEUROTRANSMITTER_RELEASE_CYCLE	22	1.21458	0.644529	1.21572	0.626413	CASK,VAMP2
REACTOME_RESOLUTION_OF_ABASIC_SITES_AP_SITES	34	-1.01245	0.644689	-0.972018	0.682052	MBD4,PARG,RFC2,RFC3
REACTOME_REGULATION_OF_PLK1_ACTIVITY_AT_G2_M_TRANSITION	79	-1.01279	0.645052	-1.12745	0.4915	CEP41,CETN2,HAUS4,PCM1,PCNT,PPP1R12A
REACTOME_DEGRADATION_OF_THE_EXTRACELLULAR_MATRIX	120	1.20636	0.646036	1.49623	0.26004	CASP3,CAST
REACTOME_PI_3K_CASCADE_FGFR1	20	-1.00847	0.648912	-0.932432	0.73211	GAB1
REACTOME_TRANSCRIPTIONAL_AND_POST_TRANSLATIONAL_REGULATION_OF_MITF_M_EXPRESSION_AND_ACTIVITY	48	-1.00715	0.649581	-1.1206	0.500045
REACTOME_NEGATIVE_REGULATION_OF_MET_ACTIVITY	20	-1.0086	0.649931	-0.897355	0.783787	EPS15
REACTOME_SEMA4D_INDUCED_CELL_MIGRATION_AND_GROWTH_CONE_COLLAPSE	20	-1.00731	0.650389	-1.0907	0.534425
REACTOME_PLASMA_LIPOPROTEIN_CLEARANCE	33	1.20739	0.650884	0.937628	0.922174
REACTOME_OXIDATIVE_STRESS_INDUCED_SENESCENCE	93	-1.00418	0.653862	-0.789919	0.907167	TP53
REACTOME_DISEASES_OF_PROGRAMMED_CELL_DEATH	75	-1.00434	0.654785	-0.930079	0.732637	C1QBP,CAST,CDC25C,TP53
REACTOME_TRANSCRIPTIONAL_REGULATION_OF_PLURIPOTENT_STEM_CELLS	24	-1.00258	0.656517	-1.07479	0.548486
REACTOME_RMTS_METHYLATE_HISTONE_ARGININES	49	1.20795	0.657601	1.00913	0.866234	SMARCC2
REACTOME_TRANSPORT_OF_THE_SLBP_DEPENDANT_MATURE_MRNA	34	-1.00007	0.658631	-1.09646	0.531371	NUP153
REACTOME_AURKA_ACTIVATION_BY_TPX2	65	-1.00032	0.659319	-1.11032	0.512429	CEP41,CETN2,HAUS4,PCM1,PCNT,TPX2
REACTOME_RHOD_GTPASE_CYCLE	44	-0.998016	0.659691	0.691629	1	ARHGAP17,CAPZB,DBN1,EFHD2,RACGAP1,TMPO
REACTOME_TCF_DEPENDENT_SIGNALING_IN_RESPONSE_TO_WNT	183	-0.995264	0.660061	-1.15351	0.475776	APC,KMT2D,PSMC2,PSMD4,RUVBL1
REACTOME_ACYL_CHAIN_REMODELLING_OF_PE	21	-1.00034	0.660568	-0.96564	0.689686
REACTOME_PYRUVATE_METABOLISM	44	-0.998019	0.66097	-1.09264	0.532618	GLO1,PPARD
REACTOME_GENE_SILENCING_BY_RNA	98	-0.995874	0.661079	-1.01172	0.631224	NUP153
REACTOME_SIGNALING_BY_FGFR1	47	-0.995356	0.661124	-0.866007	0.822448	GAB1,GIPC1
REACTOME_SIALIC_ACID_METABOLISM	24	-0.996114	0.661791	-0.932018	0.73191
REACTOME_NICOTINATE_METABOLISM	19	-0.998019	0.66226	-0.883207	0.802932
REACTOME_INTERLEUKIN_RECEPTOR_SHC_SIGNALING	27	-0.996442	0.662283	-0.844041	0.842153
REACTOME_TRANSPORT_OF_MATURE_MRNAS_DERIVED_FROM_INTRONLESS_TRANSCRIPTS	38	-0.992692	0.664969	-1.14286	0.478927	FIP1L1,NUP153,WDR33
REACTOME_STRIATED_MUSCLE_CONTRACTION	35	-0.990686	0.66729	-1.16275	0.46837
REACTOME_HDR_THROUGH_HOMOLOGOUS_RECOMBINATION_HRR	57	-0.990095	0.667401	-0.971591	0.681853	RFC2,RFC3
REACTOME_FGFR2_MUTANT_RECEPTOR_ACTIVATION	32	-0.990789	0.668304	-1.12908	0.491548	GTF2F1
REACTOME_TRNA_PROCESSING_IN_THE_NUCLEUS	51	-0.988915	0.668824	-1.20918	0.415203	NUP153
REACTOME_SMOOTH_MUSCLE_CONTRACTION	42	-0.988085	0.669437	1.17941	0.66608	ANXA1
REACTOME_GLYCOGEN_STORAGE_DISEASES	15	1.19414	0.670418	1.16361	0.661244
REACTOME_PCP_CE_PATHWAY	84	-0.986061	0.672923	-1.14232	0.478818	PSMC2,PSMD4
REACTOME_NA_CL_DEPENDENT_NEUROTRANSMITTER_TRANSPORTERS	17	1.1877	0.68343	1.2126	0.619734
REACTOME_POTASSIUM_CHANNELS	79	1.18196	0.686045	1.15102	0.678544
REACTOME_GABA_RECEPTOR_ACTIVATION	52	1.18338	0.689652	1.01149	0.878704
REACTOME_REGULATION_OF_TP53_ACTIVITY_THROUGH_ACETYLATION	26	1.17857	0.689681	0.909346	0.914458	GATAD2A,GATAD2B,MTA2,TP53
REACTOME_FORMATION_OF_PARAXIAL_MESODERM	59	-0.978371	0.690132	-1.12448	0.495696
REACTOME_PTEN_REGULATION	122	-0.976684	0.691536	-1.16813	0.463115	GATAD2A,GATAD2B,MTA2,PSMC2,PSMD4,TP53
REACTOME_ION_HOMEOSTASIS	47	-0.975863	0.692109	-1.31221	0.316613
REACTOME_APC_CDC20_MEDIATED_DEGRADATION_OF_NEK2A	20	-0.97688	0.692337	-0.958479	0.696544
REACTOME_APC_C_CDC20_MEDIATED_DEGRADATION_OF_CYCLIN_B	18	-0.972745	0.695845	-1.03556	0.600732
REACTOME_FLT3_SIGNALING	37	-0.972956	0.696635	-0.882771	0.801354
REACTOME_RHOG_GTPASE_CYCLE	67	-0.973446	0.696653	-0.971007	0.682014	ARFGAP3,TMPO
REACTOME_ROLE_OF_LAT2_NTAL_LAB_ON_CALCIUM_MOBILIZATION	18	-0.971576	0.69747	-0.987967	0.657225
REACTOME_RECRUITMENT_OF_MITOTIC_CENTROSOME_PROTEINS_AND_COMPLEXES	69	-0.968837	0.702736	-1.08591	0.53304	CEP41,CETN2,HAUS4,PCM1,PCNT
REACTOME_ABERRANT_REGULATION_OF_MITOTIC_G1_S_TRANSITION_IN_CANCER_DUE_TO_RB1_DEFECTS	17	-0.966224	0.706493	-1.05228	0.578337
REACTOME_INTERACTIONS_OF_REV_WITH_HOST_CELLULAR_PROTEINS	36	-0.966626	0.706796	-1.11596	0.504064	NUP153
REACTOME_SIGNALING_BY_MET	72	-0.961885	0.715707	1.17417	0.674623	EPS15,GAB1,RANBP9
REACTOME_ABC_FAMILY_PROTEINS_MEDIATED_TRANSPORT	88	-0.956641	0.717908	-1.18378	0.443052	PSMC2,PSMD4
REACTOME_DNA_METHYLATION	38	-0.959977	0.719147	-0.866322	0.823086
REACTOME_CHOLESTEROL_BIOSYNTHESIS	23	-0.958874	0.719167	-0.776737	0.91498
REACTOME_CHROMOSOME_MAINTENANCE	108	-0.956642	0.71923	-0.876144	0.809246	RFC2,RFC3,RUVBL1
REACTOME_ACTIVATED_TAK1_MEDIATES_P38_MAPK_ACTIVATION	19	-0.956928	0.719826	-1.0991	0.526498	MAP3K7
REACTOME_IL_6_TYPE_CYTOKINE_RECEPTOR_LIGAND_INTERACTIONS	15	-0.959017	0.72015	-0.992682	0.654912
REACTOME_CLATHRIN_MEDIATED_ENDOCYTOSIS	129	-0.957156	0.720608	-1.01118	0.629983	AAK1,ARPC5,COPS4,COPS8,EPS15,NECAP2,PACSIN2,TRIP10,VAMP2
REACTOME_COMPLEMENT_CASCADE	54	-0.957526	0.720967	-0.926937	0.738605
REACTOME_PHASE_I_FUNCTIONALIZATION_OF_COMPOUNDS	89	-0.954184	0.721344	-1.00384	0.636351	NQO2
REACTOME_NOD1_2_SIGNALING_PATHWAY	32	-0.954655	0.721416	-0.757754	0.929221	CASP1,CASP4,MAP3K7
REACTOME_GAP_FILLING_DNA_REPAIR_SYNTHESIS_AND_LIGATION_IN_GG_NER	23	-0.952366	0.724316	-1.02209	0.619383	RFC2,RFC3
REACTOME_EPIGENETIC_REGULATION_OF_GENE_EXPRESSION	186	-0.950604	0.727294	-1.08961	0.535534	CBX3,GATAD2A,GATAD2B,HCFC1,KMT2D,MTA2,PHF20L1,POLR1B,PSIP1,UBTF
REACTOME_HIV_TRANSCRIPTION_ELONGATION	40	-0.946527	0.733018	-1.20966	0.415505	GTF2F1
REACTOME_KIDNEY_DEVELOPMENT	37	1.16309	0.733944	1.3496	0.41343
REACTOME_PI_3K_CASCADE_FGFR3	18	-0.946628	0.734093	-0.788643	0.905207	GAB1
REACTOME_DAP12_SIGNALING	27	-0.944206	0.734719	-0.799808	0.894809
REACTOME_NS1_MEDIATED_EFFECTS_ON_HOST_PATHWAYS	39	-0.944708	0.734839	-1.0194	0.620609	NUP153
REACTOME_FGFR1_MUTANT_RECEPTOR_ACTIVATION	29	-0.946756	0.735135	-1.04534	0.586847	LRRFIP1
REACTOME_BASE_EXCISION_REPAIR_AP_SITE_FORMATION	42	-0.943345	0.73552	-0.862817	0.826575	MBD4
REACTOME_EPH_EPHRIN_SIGNALING	86	-0.944952	0.735557	-0.994773	0.651448	ARPC5,CFL1
REACTOME_SIRT1_NEGATIVELY_REGULATES_RRNA_EXPRESSION	42	-0.942693	0.735813	-0.856359	0.828697
REACTOME_ABORTIVE_ELONGATION_OF_HIV_1_TRANSCRIPT_IN_THE_ABSENCE_OF_TAT	21	-0.939524	0.740856	-1.25774	0.364671	GTF2F1
REACTOME_MITOTIC_PROPHASE	111	-0.939709	0.741792	-1.00977	0.628298	NUP153
REACTOME_APOPTOTIC_FACTOR_MEDIATED_RESPONSE	19	-0.938313	0.742577	-0.749249	0.936605	C1QBP,CASP3
REACTOME_PI_3K_CASCADE_FGFR4	18	-0.936428	0.74585	-0.741254	0.944122	GAB1
REACTOME_XENOBIOTICS	21	1.15726	0.746001	1.09563	0.752465
REACTOME_SYNDECAN_INTERACTIONS	25	1.14866	0.750584	1.33918	0.431728	CASK
REACTOME_MITF_M_REGULATED_MELANOCYTE_DEVELOPMENT	125	-0.933845	0.750875	-1.02365	0.616924
REACTOME_RSV_HOST_INTERACTIONS	86	-0.932601	0.751184	-0.905469	0.774391
REACTOME_PHOSPHOLIPID_METABOLISM	155	-0.93263	0.752479	-1.1575	0.473566	DDHD1,PCYT1A,PIKFYVE,PISD,PTPMT1
REACTOME_TP53_REGULATES_METABOLIC_GENES	63	-0.93145	0.752633	-1.03526	0.600245	TP53,TSC1
REACTOME_GLUTATHIONE_CONJUGATION	27	1.15031	0.753148	1.23392	0.595131
REACTOME_RNA_POLYMERASE_I_TRANSCRIPTION	80	-0.929534	0.753161	-0.989269	0.656536	CBX3,GATAD2A,GATAD2B,MTA2,POLR1B,UBTF
REACTOME_THE_PHOTOTRANSDUCTION_CASCADE	30	-0.928982	0.753222	-0.696214	0.961047	NMT2
REACTOME_CARGO_RECOGNITION_FOR_CLATHRIN_MEDIATED_ENDOCYTOSIS	94	-0.930038	0.753317	-0.962687	0.691759	AAK1,COPS4,COPS8,EPS15,NECAP2,VAMP2
REACTOME_DRUG_ADME	76	-0.930355	0.75392	-0.868094	0.82056
REACTOME_HCMV_LATE_EVENTS	78	-0.927876	0.754634	-0.882948	0.80218	CHMP2B,CHMP4B,NUP153,SNF8,VPS37A
REACTOME_SUMOYLATION_OF_DNA_REPLICATION_PROTEINS	44	-0.926768	0.755923	-1.01875	0.620993	NUP153,TOP1
REACTOME_LISTERIA_MONOCYTOGENES_ENTRY_INTO_HOST_CELLS	18	-0.924996	0.75747	-0.71743	0.952479	CBLL1,EPS15
REACTOME_NEURONAL_SYSTEM	342	-0.924222	0.757994	-0.939337	0.721119	CASK,EPB41L2,SIPA1L1,VAMP2
REACTOME_E3_UBIQUITIN_LIGASES_UBIQUITINATE_TARGET_PROTEINS	45	-0.92522	0.758261	-1.10828	0.51464	WAC
REACTOME_FORMATION_OF_INCISION_COMPLEX_IN_GG_NER	40	1.14382	0.759106	1.25639	0.554262	CETN2
REACTOME_COMMON_PATHWAY_OF_FIBRIN_CLOT_FORMATION	22	1.15068	0.760376	1.16949	0.657819
REACTOME_ACTIVATION_OF_GENE_EXPRESSION_BY_SREBF_SREBP	39	-0.921819	0.762247	-0.964928	0.690215	CHD9,MED1
REACTOME_BASE_EXCISION_REPAIR	68	-0.921129	0.762685	-0.985305	0.658772	MBD4,PARG,RFC2,RFC3
REACTOME_PRE_NOTCH_PROCESSING_IN_GOLGI	16	-0.920429	0.763069	-1.19251	0.432775
REACTOME_NUCLEAR_IMPORT_OF_REV_PROTEIN	33	-0.915736	0.767437	-1.02064	0.619098	NUP153
REACTOME_ANCHORING_OF_THE_BASAL_BODY_TO_THE_PLASMA_MEMBRANE	83	-0.917345	0.767562	-1.00983	0.629351	CEP41,CETN2,HAUS4,PCM1,PCNT,SEPTIN2
REACTOME_EXPORT_OF_VIRAL_RIBONUCLEOPROTEINS_FROM_NUCLEUS	31	-0.917559	0.768339	-1.02749	0.615417	NUP153
REACTOME_ESTROGEN_DEPENDENT_NUCLEAR_EVENTS_DOWNSTREAM_OF_ESR_MEMBRANE_SIGNALING	22	-0.915841	0.768486	-0.676852	0.96899
REACTOME_DNA_REPAIR	269	-0.914095	0.768641	-0.930124	0.733763	CETN2,COPS4,COPS8,MBD4,MDC1,NPLOC4,PARG,REV3L,RFC2,RFC3,RUVBL1,TP53,TP53BP1
REACTOME_TCR_SIGNALING	109	-0.914488	0.769013	-1.00959	0.627538	ENAH,MAP3K7,PSMC2,PSMD4
REACTOME_RAC2_GTPASE_CYCLE	77	-0.916062	0.769285	-0.882697	0.798973	ARHGAP17,RACGAP1,TMPO
REACTOME_RHO_GTPASE_CYCLE	361	-0.913026	0.769767	-0.944035	0.715092	ARFGAP3,ARHGAP17,ARHGEF17,C1QBP,CAPZB,COPS4,DBN1,DBT,EFHD2,HNRNPC,NUDC,PEAK1,RACGAP1,RBBP6,RND3,SLK,SPTAN1,STK10,TMPO,TRIP10,TXNL1,WDR81
REACTOME_EARLY_SARS_COV_2_INFECTION_EVENTS	29	-0.910588	0.77402	-1.06078	0.568867
REACTOME_INHIBITION_OF_DNA_RECOMBINATION_AT_TELOMERE	48	-0.908894	0.775356	-0.910346	0.76451
REACTOME_REGULATION_OF_GLUCOKINASE_BY_GLUCOKINASE_REGULATORY_PROTEIN	31	-0.908111	0.77584	-0.982849	0.663083	NUP153
REACTOME_FGFR2_LIGAND_BINDING_AND_ACTIVATION	17	-0.909223	0.775889	-0.955861	0.700097
REACTOME_EGR2_AND_SOX10_MEDIATED_INITIATION_OF_SCHWANN_CELL_MYELINATION	28	-0.907374	0.776195	-0.682801	0.968389
REACTOME_TRANSCRIPTION_OF_THE_HIV_GENOME	64	-0.902437	0.779819	-1.05814	0.568656	GTF2F1
REACTOME_TRANSLESION_SYNTHESIS_BY_POLH	18	-0.905071	0.780198	-0.939801	0.722581	NPLOC4,RFC2,RFC3
REACTOME_ER_QUALITY_CONTROL_COMPARTMENT_ERQC	19	-0.902478	0.781035	-0.894	0.790229
REACTOME_RAC1_GTPASE_CYCLE	144	-0.903005	0.781108	0.888138	0.956223	ARHGAP17,RACGAP1,TMPO
REACTOME_ACTIVATION_OF_MATRIX_METALLOPROTEINASES	31	1.12536	0.781527	1.29677	0.488294
REACTOME_CONDENSATION_OF_PROPHASE_CHROMOSOMES	48	-0.903873	0.781761	-0.903539	0.776209
REACTOME_RETROGRADE_TRANSPORT_AT_THE_TRANS_GOLGI_NETWORK	34	-0.903177	0.781987	-1.08822	0.536172	ARFRP1,COG6,GCC1,PLIN3,TMF1
REACTOME_G_ALPHA_I_SIGNALLING_EVENTS	254	1.12991	0.782006	1.17025	0.663159	ANXA1,HEBP1
REACTOME_SIGNALING_BY_WNT	265	-0.900802	0.782311	-1.04452	0.587584	APC,CTBP2,KMT2D,MAP3K7,PSMC2,PSMD4,RUVBL1
REACTOME_TELOMERE_EXTENSION_BY_TELOMERASE	21	-0.900167	0.782492	-0.842592	0.842564	RUVBL1
REACTOME_EXTENSION_OF_TELOMERES	46	-0.898826	0.784353	-0.911262	0.763638	RFC2,RFC3,RUVBL1
REACTOME_SENSORY_PERCEPTION_OF_TASTE	28	1.12544	0.789436	1.18024	0.671585
REACTOME_GLYCOGEN_METABOLISM	24	1.12037	0.790135	1.12636	0.678314
REACTOME_PLATELET_AGGREGATION_PLUG_FORMATION	37	1.12994	0.790315	1.0848	0.780454
REACTOME_ION_CHANNEL_TRANSPORT	136	-0.893656	0.790972	-1.04958	0.578433	ATP6V1D,SGK1
REACTOME_RAC3_GTPASE_CYCLE	79	-0.894968	0.791975	-0.773215	0.914953	ARHGAP17,RACGAP1,TMPO
REACTOME_SUMOYLATION	167	-0.893678	0.792247	-0.916502	0.757926	CBX5,CETN2,HNRNPC,MDC1,NFKB2,NUP153,SP100,TOP1,TP53,TP53BP1
REACTOME_NUCLEAR_ENVELOPE_BREAKDOWN	48	-0.894029	0.792716	-0.95572	0.699201	NUP153
REACTOME_AZATHIOPRINE_ADME	21	-0.890876	0.793188	-1.00558	0.633219
REACTOME_REGULATION_OF_IFNA_IFNB_SIGNALING	24	-0.891338	0.7936	0.661692	1
REACTOME_SYNTHESIS_OF_VERY_LONG_CHAIN_FATTY_ACYL_COAS	18	-0.891894	0.79368	-0.911405	0.764613
REACTOME_GLYCEROPHOSPHOLIPID_BIOSYNTHESIS	88	-0.889	0.794536	-1.00654	0.633376	DDHD1,PCYT1A,PISD,PTPMT1
REACTOME_ONCOGENE_INDUCED_SENESCENCE	30	-0.889449	0.794907	-1.09272	0.533633	TP53
REACTOME_PROTEIN_LOCALIZATION	138	1.13109	0.795034	0.949918	0.914551	DNAJC19,SEC61G,TIMM17B,VAMP2
REACTOME_RNA_POLYMERASE_II_TRANSCRIBES_SNRNA_GENES	64	-0.88674	0.79832	-1.06503	0.563827	GTF2F1,INTS10,INTS12,INTS2,RPRD2
REACTOME_RECOGNITION_AND_ASSOCIATION_OF_DNA_GLYCOSYLASE_WITH_SITE_CONTAINING_AN_AFFECTED_PURINE	37	-0.885509	0.798453	-0.820327	0.874035
REACTOME_RHO_GTPASES_ACTIVATE_ROCKS	19	-0.885699	0.799352	-1.01061	0.628797	CFL1,PPP1R12A
REACTOME_SURFACTANT_METABOLISM	21	-0.883106	0.801109	-0.982055	0.663588
REACTOME_TIGHT_JUNCTION_INTERACTIONS	22	-0.883589	0.801398	-0.474843	0.997896
REACTOME_THE_CANONICAL_RETINOID_CYCLE_IN_RODS_TWILIGHT_VISION	17	-0.882406	0.801413	-0.679713	0.969491
REACTOME_SYNTHESIS_OF_PC	21	-0.881414	0.802194	-1.13629	0.484512	PCYT1A
REACTOME_RESOLUTION_OF_AP_SITES_VIA_THE_MULTIPLE_NUCLEOTIDE_PATCH_REPLACEMENT_PATHWAY	23	-0.879772	0.804383	-0.899576	0.782592	PARG,RFC2,RFC3
REACTOME_NON_INTEGRIN_MEMBRANE_ECM_INTERACTIONS	55	1.10927	0.80501	1.2096	0.620552	CASK
REACTOME_VIRAL_MESSENGER_RNA_SYNTHESIS	43	-0.878128	0.806679	-0.930406	0.734321	GTF2F1,NUP153
REACTOME_RHOQ_GTPASE_CYCLE	49	-0.875119	0.806745	-0.952115	0.702699	ARHGAP17,TRIP10
REACTOME_PRC2_METHYLATES_HISTONES_AND_DNA	45	-0.875249	0.807787	-0.718519	0.953995
REACTOME_PLATELET_HOMEOSTASIS	79	-0.876941	0.807971	-0.871681	0.815274
REACTOME_DEPOSITION_OF_NEW_CENPA_CONTAINING_NUCLEOSOMES_AT_THE_CENTROMERE	47	-0.875695	0.808087	-0.689659	0.964052	RUVBL1
REACTOME_KSRP_KHSRP_BINDS_AND_DESTABILIZES_MRNA	15	-0.873742	0.808388	-0.963466	0.692456	DCP2,KHSRP,PARN
REACTOME_G_BETA_GAMMA_SIGNALLING_THROUGH_PI3KGAMMA	20	-0.876	0.80874	-1.08817	0.535148
REACTOME_NEF_MEDIATES_DOWN_MODULATION_OF_CELL_SURFACE_RECEPTORS_BY_RECRUITING_THEM_TO_CLATHRIN_ADAPTERS	16	1.11005	0.810196	1.38767	0.354013
REACTOME_ENDOGENOUS_STEROLS	20	1.10504	0.811142	1.30935	0.487071
REACTOME_VISUAL_PHOTOTRANSDUCTION	80	-0.869583	0.812034	-0.985695	0.659102	NMT2
REACTOME_FATTY_ACYL_COA_BIOSYNTHESIS	29	-0.871312	0.812218	-0.709785	0.953596	PPT1
REACTOME_CYTOPROTECTION_BY_HMOX1	48	1.10017	0.812661	1.0278	0.87464	CHD9,MED1
REACTOME_NEGATIVE_REGULATION_OF_FGFR3_SIGNALING	28	-0.86967	0.813114	-0.64254	0.980891
REACTOME_ERK_MAPK_TARGETS	22	-0.870157	0.813417	-1.17757	0.449875
REACTOME_GAMMA_CARBOXYLATION_HYPUSINYLATION_HYDROXYLATION_AND_ARYLSULFATASE_ACTIVATION	48	-0.868047	0.814005	-1.08462	0.533819
REACTOME_SPECIFICATION_OF_THE_NEURAL_PLATE_BORDER	15	1.10202	0.814071	1.019	0.868024
REACTOME_RUNX2_REGULATES_OSTEOBLAST_DIFFERENTIATION	20	-0.867291	0.814417	-0.958545	0.697646
REACTOME_DNA_DAMAGE_RECOGNITION_IN_GG_NER	35	1.1107	0.816163	1.04637	0.841356	CETN2,COPS4,COPS8,RUVBL1
REACTOME_SIGNALING_BY_NOTCH1	61	-0.861864	0.824573	-0.944349	0.715558
REACTOME_MEIOTIC_RECOMBINATION	60	-0.858327	0.829552	-0.85817	0.827509
REACTOME_REGULATION_OF_MITF_M_DEPENDENT_GENES_INVOLVED_IN_LYSOSOME_BIOGENESIS_AND_AUTOPHAGY	16	-0.858565	0.830389	-0.889985	0.794092
REACTOME_AQUAPORIN_MEDIATED_TRANSPORT	41	-0.856791	0.831535	-0.640553	0.980653
REACTOME_SUMOYLATION_OF_INTRACELLULAR_RECEPTORS	29	-0.855351	0.833371	-0.87681	0.809025
REACTOME_SIGNALING_BY_NOTCH1_PEST_DOMAIN_MUTANTS_IN_CANCER	49	-0.854012	0.833553	-1.05062	0.57729
REACTOME_ROS_AND_RNS_PRODUCTION_IN_PHAGOCYTES	30	-0.854049	0.834817	-0.847802	0.838459	ATP6V1D
REACTOME_NEUROTRANSMITTER_RECEPTORS_AND_POSTSYNAPTIC_SIGNAL_TRANSMISSION	178	-0.851764	0.836584	-0.861355	0.82846	CASK
REACTOME_CHROMATIN_MODIFICATIONS_DURING_THE_MATERNAL_TO_ZYGOTIC_TRANSITION_MZT	41	-0.84856	0.840598	-0.727239	0.946044
REACTOME_DEFECTS_IN_VITAMIN_AND_COFACTOR_METABOLISM	20	1.08966	0.841772	1.31471	0.480885	MMAB,PC,PCCA
REACTOME_TP53_REGULATES_TRANSCRIPTION_OF_ADDITIONAL_CELL_CYCLE_GENES_WHOSE_EXACT_ROLE_IN_THE_P53_PATHWAY_REMAIN_UNCERTAIN	17	-0.848637	0.841797	0.775701	1	CDC25C,TP53
REACTOME_ACTIVATED_NOTCH1_TRANSMITS_SIGNAL_TO_THE_NUCLEUS	22	-0.843196	0.846022	-0.777598	0.91492
REACTOME_ACTIVATED_PKN1_STIMULATES_TRANSCRIPTION_OF_AR_ANDROGEN_RECEPTOR_REGULATED_GENES_KLK2_AND_KLK3	41	-0.84505	0.84625	-0.891672	0.792855
REACTOME_NEGATIVE_REGULATION_OF_FGFR4_SIGNALING	28	-0.844341	0.846391	-0.612021	0.984355
REACTOME_GLUCAGON_TYPE_LIGAND_RECEPTORS	29	-0.843223	0.847281	-0.789986	0.908395
REACTOME_ISG15_ANTIVIRAL_MECHANISM	68	1.0653	0.849127	1.00941	0.872039
REACTOME_SUMOYLATION_OF_DNA_METHYLATION_PROTEINS	15	-0.84046	0.850271	-0.850169	0.836348
REACTOME_SUMOYLATION_OF_TRANSCRIPTION_COFACTORS	38	-0.837981	0.852461	-0.98858	0.657016
REACTOME_INTERFERON_SIGNALING	237	1.07763	0.852568	1.1467	0.677873	EIF4A3,IRF9,NUP153,SP100,TP53,TRIM21
REACTOME_TP53_REGULATES_TRANSCRIPTION_OF_DNA_REPAIR_GENES	57	-0.838546	0.852688	-0.632438	0.982096	GTF2F1,MDC1,TP53
REACTOME_SIGNALING_BY_PDGF	55	1.06643	0.852694	1.47579	0.276473
REACTOME_SUMOYLATION_OF_DNA_DAMAGE_RESPONSE_AND_REPAIR_PROTEINS	69	-0.837079	0.853016	-0.914744	0.760864	CETN2,MDC1,NUP153,SP100
REACTOME_TGF_BETA_RECEPTOR_SIGNALING_ACTIVATES_SMADS	44	1.06853	0.853171	-0.91223	0.764065	UBE2M
REACTOME_NOTCH_HLH_TRANSCRIPTION_PATHWAY	25	1.07503	0.853638	1.20921	0.613586
REACTOME_SUMOYLATION_OF_SUMOYLATION_PROTEINS	33	-0.835221	0.855411	-0.925216	0.740128	NUP153
REACTOME_MITOTIC_SPINDLE_CHECKPOINT	93	-0.831135	0.856714	-0.954472	0.699661	NUDC
REACTOME_BLOOD_GROUP_SYSTEMS_BIOSYNTHESIS	15	1.08312	0.856886	1.01241	0.882726
REACTOME_ADORA2B_MEDIATED_ANTI_INFLAMMATORY_CYTOKINES_PRODUCTION	37	-0.824444	0.857716	-0.869915	0.817875
REACTOME_RNA_POLYMERASE_I_TRANSCRIPTION_INITIATION	42	-0.831191	0.857928	-0.913845	0.761692	GATAD2A,GATAD2B,MTA2,POLR1B,UBTF
REACTOME_SEMAPHORIN_INTERACTIONS	62	-0.829815	0.857994	-0.926043	0.739453	CFL1,PLXNC1
REACTOME_PEPTIDE_LIGAND_BINDING_RECEPTORS	164	1.06923	0.858596	1.19044	0.655152	ANXA1,HEBP1
REACTOME_PIWI_INTERACTING_RNA_PIRNA_BIOGENESIS	21	-0.824611	0.858739	-0.852236	0.834582
REACTOME_ASSEMBLY_OF_THE_ORC_COMPLEX_AT_THE_ORIGIN_OF_REPLICATION	43	-0.825305	0.858821	-0.769533	0.918937	ORC1
REACTOME_INTERACTIONS_OF_VPR_WITH_HOST_CELLULAR_PROTEINS	36	-0.826612	0.858979	-0.939667	0.721631	NUP153,PSIP1
REACTOME_HEME_SIGNALING	43	1.07799	0.859162	1.02912	0.877527	CHD9,CRTC2,MED1
REACTOME_REGULATION_OF_LIPID_METABOLISM_BY_PPARALPHA	100	-0.831209	0.859213	-1.02141	0.618632	CHD9,MED1,THRAP3
REACTOME_FORMATION_OF_THE_BETA_CATENIN_TCF_TRANSACTIVATING_COMPLEX	62	-0.825566	0.859632	-0.882767	0.800087	KMT2D,RUVBL1
REACTOME_RESOLUTION_OF_D_LOOP_STRUCTURES_THROUGH_SYNTHESIS_DEPENDENT_STRAND_ANNEALING_SDSA	26	-0.831648	0.859633	-0.618537	0.985816
REACTOME_TP53_REGULATES_TRANSCRIPTION_OF_GENES_INVOLVED_IN_G2_CELL_CYCLE_ARREST	17	-0.826658	0.860214	-0.849176	0.837095	CDC25C,TP53
REACTOME_ENDOSOMAL_SORTING_COMPLEX_REQUIRED_FOR_TRANSPORT_ESCRT	22	-0.831834	0.860578	-0.679513	0.968351	CHMP2B,CHMP4B,SNF8,VPS37A,VPS4B
REACTOME_CA2_PATHWAY	53	-0.827712	0.860703	-0.816942	0.876416	MAP3K7
REACTOME_PHOSPHOLIPASE_C_MEDIATED_CASCADE_FGFR2	17	-0.826817	0.861193	-0.887538	0.797137
REACTOME_WNT_LIGAND_BIOGENESIS_AND_TRAFFICKING	19	1.07057	0.861447	0.950303	0.919412
REACTOME_VOLTAGE_GATED_POTASSIUM_CHANNELS	33	1.05934	0.862511	1.22293	0.612636
REACTOME_FANCONI_ANEMIA_PATHWAY	25	1.07904	0.863512	1.00844	0.861758
REACTOME_GLYOXYLATE_METABOLISM_AND_GLYCINE_DEGRADATION	15	1.05177	0.873632	0.930044	0.915553	DBT
REACTOME_DEACTIVATION_OF_THE_BETA_CATENIN_TRANSACTIVATING_COMPLEX	38	1.05209	0.880061	0.758498	1	APC,KMT2D
REACTOME_DAP12_INTERACTIONS	40	-0.811294	0.8802	0.612203	1
REACTOME_REGULATION_OF_GENE_EXPRESSION_IN_BETA_CELLS	18	-0.808655	0.883425	-0.835817	0.850726
REACTOME_PROCESSIVE_SYNTHESIS_ON_THE_C_STRAND_OF_THE_TELOMERE	19	-0.804025	0.884902	-0.839857	0.845325
REACTOME_SUMOYLATION_OF_UBIQUITINYLATION_PROTEINS	38	-0.806317	0.88616	-0.863707	0.82592	NUP153
REACTOME_RUNX1_INTERACTS_WITH_CO_FACTORS_WHOSE_PRECISE_EFFECT_ON_RUNX1_TARGETS_IS_NOT_KNOWN	32	-0.80405	0.886189	-1.01694	0.622708	SMARCC2
REACTOME_MITOCHONDRIAL_PROTEIN_IMPORT	50	-0.805009	0.887154	-0.954941	0.69985	DNAJC19,TIMM17B
REACTOME_TRANSLATION_OF_SARS_COV_1_STRUCTURAL_PROTEINS	24	-0.801114	0.887166	-0.850505	0.836952
REACTOME_PEPTIDE_HORMONE_METABOLISM	72	1.04565	0.887381	1.02454	0.870888	VAMP2
REACTOME_METAL_ION_SLC_TRANSPORTERS	16	-0.804069	0.887494	-0.819686	0.873948
REACTOME_NRIF_SIGNALS_CELL_DEATH_FROM_THE_NUCLEUS	16	-0.8015	0.887857	-0.946324	0.712221
REACTOME_RNA_POLYMERASE_II_PRE_TRANSCRIPTION_EVENTS	72	-0.799359	0.888856	-1.06365	0.564662
REACTOME_CHEMOKINE_RECEPTORS_BIND_CHEMOKINES	52	1.04292	0.889528	1.29724	0.495118
REACTOME_FORMATION_OF_RNA_POL_II_ELONGATION_COMPLEX	52	-0.797824	0.890109	-1.10474	0.517668	GTF2F1
REACTOME_REGULATION_OF_ENDOGENOUS_RETROELEMENTS_BY_KRAB_ZFP_PROTEINS	60	-0.796708	0.890572	-0.805713	0.888574
REACTOME_FORMATION_OF_THE_EARLY_ELONGATION_COMPLEX	30	-0.795747	0.890891	-0.974449	0.67757	GTF2F1
REACTOME_G_ALPHA_Q_SIGNALLING_EVENTS	181	-0.790371	0.898667	-0.786841	0.904285	ANXA1
REACTOME_GABA_B_RECEPTOR_ACTIVATION	36	1.03759	0.900537	0.819792	1
REACTOME_INTRA_GOLGI_TRAFFIC	33	-0.787696	0.901657	-0.616204	0.984114	COG6
REACTOME_GLUCAGON_SIGNALING_IN_METABOLIC_REGULATION	28	-0.784821	0.903578	-0.762747	0.924886
REACTOME_ACTIVATION_OF_KAINATE_RECEPTORS_UPON_GLUTAMATE_BINDING	26	-0.784842	0.904869	-0.635569	0.981936
REACTOME_FCGR3A_MEDIATED_IL10_SYNTHESIS	38	-0.781095	0.908152	-0.70873	0.953341
REACTOME_CELL_CELL_JUNCTION_ORGANIZATION	68	-0.778585	0.909233	0.722925	1	ZEB2
REACTOME_PI_METABOLISM	68	-0.779253	0.909612	-1.17033	0.459702	PIKFYVE
REACTOME_VASOPRESSIN_REGULATES_RENAL_WATER_HOMEOSTASIS_VIA_AQUAPORINS	36	-0.776873	0.910516	-0.734701	0.946738
REACTOME_REGULATION_OF_ENDOGENOUS_RETROELEMENTS_BY_THE_HUMAN_SILENCING_HUB_HUSH_COMPLEX	44	-0.775872	0.910718	-0.989383	0.658671
REACTOME_MICRORNA_MIRNA_BIOGENESIS	20	-0.772963	0.910961	-0.987519	0.657049
REACTOME_RESOLUTION_OF_D_LOOP_STRUCTURES	29	-0.772011	0.911053	-0.606174	0.983927
REACTOME_RUNX1_REGULATES_GENES_INVOLVED_IN_MEGAKARYOCYTE_DIFFERENTIATION_AND_PLATELET_FUNCTION	60	-0.774374	0.911626	-0.814725	0.877883	KMT2D
REACTOME_RECOGNITION_OF_DNA_DAMAGE_BY_PCNA_CONTAINING_REPLICATION_COMPLEX	28	-0.773273	0.911798	-0.890976	0.79312	RFC2,RFC3
REACTOME_RHOBTB1_GTPASE_CYCLE	21	-0.769836	0.912718	-1.0908	0.535386	COPS4,DBN1,HNRNPC,RBBP6,TXNL1
REACTOME_EFFECTS_OF_PIP2_HYDROLYSIS	24	-0.766371	0.913765	-0.766541	0.920678
REACTOME_G_ALPHA_S_SIGNALLING_EVENTS	130	-0.764789	0.914629	-0.812835	0.878673
REACTOME_METABOLISM_OF_FAT_SOLUBLE_VITAMINS	40	-0.767487	0.914791	-1.08671	0.533606
REACTOME_ANTIGEN_PRESENTATION_FOLDING_ASSEMBLY_AND_PEPTIDE_LOADING_OF_CLASS_I_MHC	29	-0.76638	0.915081	-0.777987	0.915674
REACTOME_GLUCAGON_LIKE_PEPTIDE_1_GLP1_REGULATES_INSULIN_SECRETION	37	-0.761699	0.917587	-0.732737	0.946536
REACTOME_ACTIVATION_OF_ANTERIOR_HOX_GENES_IN_HINDBRAIN_DEVELOPMENT_DURING_EARLY_EMBRYOGENESIS	91	-0.759235	0.919633	-0.619837	0.986564	KMT2D
REACTOME_SENSORY_PROCESSING_OF_SOUND_BY_OUTER_HAIR_CELLS_OF_THE_COCHLEA	36	-0.75793	0.920032	-1.01087	0.629434	CASK,SPTAN1
REACTOME_EVASION_BY_RSV_OF_HOST_INTERFERON_RESPONSES	33	-0.753919	0.922545	-0.859635	0.827023
REACTOME_SUMOYLATION_OF_RNA_BINDING_PROTEINS	43	-0.754788	0.922729	-0.918813	0.753814	HNRNPC,NUP153
REACTOME_HDACS_DEACETYLATE_HISTONES	60	-0.751938	0.923833	-0.708382	0.952398	GATAD2A,GATAD2B,MTA2
REACTOME_PRE_NOTCH_EXPRESSION_AND_PROCESSING	75	-0.74892	0.924998	-0.840833	0.844729	TP53
REACTOME_GASTRULATION	106	-0.747308	0.925697	-0.85484	0.830631
REACTOME_DECTIN_2_FAMILY	17	-0.749055	0.926143	-0.565996	0.990871
REACTOME_METABOLISM_OF_STEROIDS	134	-0.741784	0.929631	0.719126	1	CHD9,MED1,OSBPL6
REACTOME_NUCLEAR_RECEPTOR_TRANSCRIPTION_PATHWAY	51	-0.741973	0.930729	-0.730662	0.944873	MED1,PPARD
REACTOME_ANTIGEN_ACTIVATES_B_CELL_RECEPTOR_BCR_LEADING_TO_GENERATION_OF_SECOND_MESSENGERS	31	-0.739359	0.931178	0.794949	1
REACTOME_INTEGRIN_SIGNALING	26	-0.736724	0.931713	-1.01558	0.624756
REACTOME_G_ALPHA_12_13_SIGNALLING_EVENTS	63	-0.735591	0.931738	-0.618535	0.984502	ARHGEF17
REACTOME_HOMOLOGOUS_DNA_PAIRING_AND_STRAND_EXCHANGE	39	-0.736928	0.932793	-0.665112	0.973651	RFC2,RFC3
REACTOME_SENSORY_PROCESSING_OF_SOUND	55	-0.732029	0.933087	-0.873002	0.813648	CAPZB,CASK,SPTAN1,VAMP2
REACTOME_REGULATION_OF_MITF_M_DEPENDENT_GENES_INVOLVED_IN_PIGMENTATION	40	1.02608	0.933165	0.972036	0.907543
REACTOME_INTEGRATION_OF_ENERGY_METABOLISM	99	-0.732276	0.934101	-0.839839	0.844085	VAMP2
REACTOME_DUAL_INCISION_IN_TC_NER	57	-0.729535	0.934558	-0.861355	0.827166	RFC2,RFC3
REACTOME_ERCC6_CSB_AND_EHMT2_G9A_POSITIVELY_REGULATE_RRNA_EXPRESSION	48	-0.728043	0.93494	-0.739193	0.943973	CBX3,GATAD2A,GATAD2B,MTA2
REACTOME_NEGATIVE_REGULATION_OF_NMDA_RECEPTOR_MEDIATED_NEURONAL_TRANSMISSION	19	-0.724054	0.938021	0.651753	1
REACTOME_HS_GAG_DEGRADATION	20	-0.718046	0.938963	-0.773359	0.916033
REACTOME_MRNA_CAPPING	28	-0.719302	0.938992	-0.774067	0.91634	GTF2F1
REACTOME_RHOU_GTPASE_CYCLE	35	-0.716028	0.939755	-0.601045	0.984497	PEAK1,SPTAN1,TXNL1
REACTOME_NUCLEAR_PORE_COMPLEX_NPC_DISASSEMBLY	34	-0.720987	0.939984	-0.843687	0.841611	NUP153
REACTOME_REGULATION_OF_KIT_SIGNALING	16	-0.719446	0.940154	0.874118	0.955357
REACTOME_TBC_RABGAPS	31	-0.713312	0.941062	-0.791958	0.906514	TSC1
REACTOME_NOTCH2_ACTIVATION_AND_TRANSMISSION_OF_SIGNAL_TO_THE_NUCLEUS	17	-0.711206	0.941858	-0.846856	0.83901
REACTOME_TGFBR3_EXPRESSION	20	-0.704289	0.947113	-0.834199	0.851211
REACTOME_G_BETA_GAMMA_SIGNALLING_THROUGH_CDC42	16	1.01956	0.94908	0.715138	1
REACTOME_REGULATION_OF_TP53_ACTIVITY_THROUGH_PHOSPHORYLATION	82	-0.695843	0.953384	-0.811147	0.880341	RFC2,RFC3,TP53,TPX2
REACTOME_TRAFFICKING_OF_GLUR2_CONTAINING_AMPA_RECEPTORS	15	1.00767	0.953611	1.03383	0.869116
REACTOME_E2F_MEDIATED_REGULATION_OF_DNA_REPLICATION	21	1.00119	0.953997	0.910068	0.917744	ORC1
REACTOME_ACTIVATION_OF_ATR_IN_RESPONSE_TO_REPLICATION_STRESS	34	1.01343	0.955681	0.9351	0.906613	CDC25C,ORC1,RFC2,RFC3
REACTOME_RHOB_GTPASE_CYCLE	58	-0.689926	0.957127	-0.859852	0.827811	ARHGEF17,RACGAP1,SLK,STK10
REACTOME_SYNTHESIS_SECRETION_AND_INACTIVATION_OF_GLUCAGON_LIKE_PEPTIDE_1_GLP_1	17	-0.686336	0.958704	-0.789868	0.905914
REACTOME_TRAFFICKING_OF_AMPA_RECEPTORS	27	1.00184	0.959209	1.35467	0.408784
REACTOME_BILE_ACID_AND_BILE_SALT_METABOLISM	38	1.00391	0.959327	0.951452	0.928247	OSBPL6
REACTOME_SIGNALING_BY_NOTCH3	42	1.00807	0.959693	1.06768	0.814905
REACTOME_SYNTHESIS_OF_IP3_AND_IP4_IN_THE_CYTOSOL	22	-0.682497	0.960314	0.910959	0.920585
REACTOME_RHOJ_GTPASE_CYCLE	44	1.00991	0.960692	0.965969	0.920235	TMPO
REACTOME_PKA_MEDIATED_PHOSPHORYLATION_OF_CREB	18	1.0138	0.96216	0.98163	0.889927
REACTOME_ADP_SIGNALLING_THROUGH_P2Y_PURINOCEPTOR_12	17	-0.674744	0.963253	-0.710633	0.954111
REACTOME_NEGATIVE_REGULATORS_OF_DDX58_IFIH1_SIGNALING	30	0.992177	0.963848	0.874687	0.964419	IFIH1
REACTOME_REGULATION_OF_ENDOGENOUS_RETROELEMENTS_BY_PIWI_INTERACTING_RNAS_PIRNAS	66	-0.674777	0.964569	-0.654607	0.976314
REACTOME_HIV_TRANSCRIPTION_INITIATION	43	-0.668407	0.966494	-0.844943	0.841659	GTF2F1
REACTOME_TELOMERE_C_STRAND_LAGGING_STRAND_SYNTHESIS	31	-0.665613	0.967026	-0.714355	0.951606	RFC2,RFC3
REACTOME_NOTCH3_ACTIVATION_AND_TRANSMISSION_OF_SIGNAL_TO_THE_NUCLEUS	20	-0.659942	0.969354	-0.891888	0.793584
REACTOME_INWARDLY_RECTIFYING_K_CHANNELS	29	0.992483	0.970064	0.869892	0.960981
REACTOME_PHASE_0_RAPID_DEPOLARISATION	26	0.986197	0.97086	1.07376	0.809829
REACTOME_TRANSCRIPTIONAL_ACTIVATION_OF_MITOCHONDRIAL_BIOGENESIS	48	0.993991	0.972176	-0.660431	0.974005	CHD9,CRTC2,HCFC1,MED1
REACTOME_PRESYNAPTIC_FUNCTION_OF_KAINATE_RECEPTORS	17	-0.651917	0.97289	0.569478	1
REACTOME_METALLOPROTEASE_DUBS	26	0.987038	0.97511	1.13855	0.682411
REACTOME_RHOF_GTPASE_CYCLE	35	-0.631864	0.979546	0.734107	1	CAPZB,TMPO
REACTOME_UNBLOCKING_OF_NMDA_RECEPTORS_GLUTAMATE_BINDING_AND_ACTIVATION	19	-0.633587	0.980043	0.616976	1
REACTOME_RHOA_GTPASE_CYCLE	115	-0.635132	0.980689	-0.718437	0.952753	ARHGEF17,C1QBP,RACGAP1,SLK,STK10,TMPO
REACTOME_SIGNALING_BY_FGFR2_IIIA_TM	19	-0.620185	0.982131	-0.815513	0.87778	GTF2F1
REACTOME_FATTY_ACID_METABOLISM	139	0.978688	0.982165	-1.02418	0.619371	ACADVL,PCCA,PPARD,PPT1
REACTOME_SYNTHESIS_OF_PIPS_AT_THE_PLASMA_MEMBRANE	45	-0.621239	0.983015	-0.963141	0.691961
REACTOME_G_ALPHA_Z_SIGNALLING_EVENTS	42	-0.614081	0.983287	0.644112	1
REACTOME_LONG_TERM_POTENTIATION	21	-0.607537	0.984505	0.669765	1
REACTOME_GPCR_LIGAND_BINDING	368	0.975666	0.985081	0.992149	0.881723	ANXA1,HEBP1
REACTOME_PHASE_II_CONJUGATION_OF_COMPOUNDS	69	0.972924	0.987216	1.13285	0.679042
REACTOME_CLASS_A_1_RHODOPSIN_LIKE_RECEPTORS	269	0.9789	0.98858	1.0483	0.842083	ANXA1,HEBP1
REACTOME_TRAF6_MEDIATED_IRF7_ACTIVATION	26	-0.579301	0.990702	0.644695	1	IFIH1
REACTOME_INITIATION_OF_NUCLEAR_ENVELOPE_NE_REFORMATION	18	-0.582812	0.990989	-0.730773	0.946074
REACTOME_MITOCHONDRIAL_TRANSLATION	62	0.967546	0.991349	0.788682	1	MRPL13,MRPL4,MRPL9,MRPS14,MTFMT
REACTOME_OTHER_SEMAPHORIN_INTERACTIONS	18	0.969455	0.991959	1.16401	0.66742	PLXNC1
REACTOME_GLUCOSE_METABOLISM	80	0.962349	0.995347	0.829822	0.999023	MDH2,NUP153,PC,PGK1
REACTOME_FGFR1_LIGAND_BINDING_AND_ACTIVATION	17	0.96418	0.995899	1.06231	0.825431	GIPC1
REACTOME_MYOGENESIS	27	-0.549397	0.996034	0.636407	1
REACTOME_DIGESTION_AND_ABSORPTION	21	0.386592	0.999663	0.690218	1
REACTOME_G1_S_SPECIFIC_TRANSCRIPTION	26	-0.369796	0.999803	0.569011	1	ORC1
REACTOME_VITAMIN_B5_PANTOTHENATE_METABOLISM	17	0.726305	1	1.24734	0.563826	AASDHPPT,COASY
REACTOME_BETA_CATENIN_PHOSPHORYLATION_CASCADE	16	0.62398	1	-0.886465	0.798212	APC
REACTOME_DISASSEMBLY_OF_THE_DESTRUCTION_COMPLEX_AND_RECRUITMENT_OF_AXIN_TO_THE_MEMBRANE	28	0.924127	1	-0.730503	0.943718	APC
REACTOME_SIGNALING_BY_WNT_IN_CANCER	30	0.92119	1	-0.819409	0.873128	APC,CTBP2
REACTOME_CDC42_GTPASE_CYCLE	115	0.680708	1	0.830849	1	ARFGAP3,ARHGAP17,RACGAP1,TMPO,WDR81
REACTOME_NRAGE_SIGNALS_DEATH_THROUGH_JNK	46	0.766336	1	0.992607	0.886769	ARHGEF17
REACTOME_CELL_DEATH_SIGNALLING_VIA_NRAGE_NRIF_AND_NADE	63	0.758592	1	0.923679	0.917197	ARHGEF17,CASP3
REACTOME_AMINO_ACIDS_REGULATE_MTORC1	38	0.773031	1	-0.781061	0.912155	ATP6V1D
REACTOME_INSULIN_RECEPTOR_RECYCLING	25	0.883507	1	-0.66875	0.972366	ATP6V1D
REACTOME_SENSORY_PERCEPTION	206	0.591568	1	-0.644346	0.981202	CAPZB,CASK,NMT2,SPTAN1,VAMP2
REACTOME_FACTORS_INVOLVED_IN_MEGAKARYOCYTE_DEVELOPMENT_AND_PLATELET_PRODUCTION	132	0.857805	1	1.00187	0.876686	CAPZB,CBX5,KIF23,RACGAP1,TP53
REACTOME_NEPHRIN_FAMILY_INTERACTIONS	21	0.449565	1	-0.901176	0.780243	CASK,CD2AP,SPTAN1
REACTOME_NEUREXINS_AND_NEUROLIGINS	48	0.8562	1	0.936758	0.913085	CASK,EPB41L2,SIPA1L1
REACTOME_PROTEIN_PROTEIN_INTERACTIONS_AT_SYNAPSES	73	0.837328	1	0.955412	0.94752	CASK,EPB41L2,SIPA1L1
REACTOME_PYROPTOSIS	23	0.941317	1	1.14046	0.683377	CASP1,CASP3,CASP4,CHMP2B,CHMP4B,TP53
REACTOME_SIGNALING_BY_HIPPO	17	0.650836	1	0.562298	1	CASP3
REACTOME_TRANSCRIPTIONAL_REGULATION_BY_E2F6	30	0.642853	1	0.55306	1	CBX3,CBX5
REACTOME_SUMOYLATION_OF_CHROMATIN_ORGANIZATION_PROTEINS	60	0.725952	1	0.685594	1	CBX5,NUP153
REACTOME_CYCLIN_A_B1_B2_ASSOCIATED_EVENTS_DURING_G2_M_TRANSITION	25	0.547705	1	0.542124	1	CDC25C
REACTOME_ORGANELLE_BIOGENESIS_AND_MAINTENANCE	235	0.955095	1	-1.08218	0.536823	CEP41,CETN2,CHD9,CRTC2,HAUS4,HCFC1,MED1,PCM1,PCNT,SEPTIN2
REACTOME_GLOBAL_GENOME_NUCLEOTIDE_EXCISION_REPAIR_GG_NER	76	0.944978	1	0.992793	0.892738	CETN2,COPS4,COPS8,RFC2,RFC3,RUVBL1
REACTOME_NUCLEOTIDE_EXCISION_REPAIR	97	0.833564	1	0.850345	0.98791	CETN2,COPS4,COPS8,RFC2,RFC3,RUVBL1
REACTOME_RORA_ACTIVATES_GENE_EXPRESSION	17	0.683718	1	0.569667	1	CHD9,MED1
REACTOME_LATE_ENDOSOMAL_MICROAUTOPHAGY	26	0.813094	1	0.948427	0.91316	CHMP2B,CHMP4B,PCNT,PLIN3,VPS37A
REACTOME_FORMATION_OF_TC_NER_PRE_INCISION_COMPLEX	47	0.79243	1	-0.755464	0.931102	COPS4,COPS8
REACTOME_TRANSCRIPTION_COUPLED_NUCLEOTIDE_EXCISION_REPAIR_TC_NER	70	0.67767	1	-0.858835	0.827512	COPS4,COPS8,RFC2,RFC3
REACTOME_RHOH_GTPASE_CYCLE	34	0.791425	1	0.954027	0.939145	DBN1,DBT
REACTOME_CHROMATIN_MODIFYING_ENZYMES	211	0.78508	1	-0.775089	0.916102	ENY2,GATAD2A,GATAD2B,HCFC1,KMT2D,MTA2,NFKB2,RUVBL1,SMARCC2
REACTOME_HATS_ACETYLATE_HISTONES	101	0.710174	1	-0.813542	0.878747	ENY2,HCFC1,RUVBL1
REACTOME_EGFR_DOWNREGULATION	29	0.79832	1	0.748022	1	EPS15
REACTOME_REGULATION_OF_PTEN_GENE_TRANSCRIPTION	52	0.741418	1	0.796686	1	GATAD2A,GATAD2B,MTA2,TP53
REACTOME_INOSITOL_PHOSPHATE_METABOLISM	40	0.723594	1	0.937944	0.927125	IMPA1
REACTOME_PKMTS_METHYLATE_HISTONE_LYSINES	50	0.793862	1	0.848194	0.982677	KMT2D,NFKB2
REACTOME_COBALAMIN_CBL_VITAMIN_B12_TRANSPORT_AND_METABOLISM	18	0.734836	1	0.647351	1	MMAB,PRSS3
REACTOME_RND2_GTPASE_CYCLE	37	0.719278	1	0.777264	1	NUDC,TXNL1
REACTOME_ACTIVATION_OF_THE_PRE_REPLICATIVE_COMPLEX	31	0.775739	1	0.781185	1	ORC1
REACTOME_SYNTHESIS_OF_BILE_ACIDS_AND_BILE_SALTS	29	0.917947	1	0.91601	0.92257	OSBPL6
REACTOME_RHOV_GTPASE_CYCLE	34	0.834779	1	1.06165	0.812958	PEAK1,SPTAN1,TXNL1
REACTOME_MITOCHONDRIAL_CALCIUM_ION_TRANSPORT	18	0.732947	1	0.908781	0.910694	PHB2
REACTOME_SYNTHESIS_OF_PIPS_AT_THE_EARLY_ENDOSOME_MEMBRANE	15	0.726286	1	-1.10072	0.524045	PIKFYVE
REACTOME_SYNTHESIS_OF_PIPS_AT_THE_GOLGI_MEMBRANE	15	0.577725	1	-0.99589	0.651161	PIKFYVE
REACTOME_RHO_GTPASES_ACTIVATE_CIT	18	0.950539	1	0.874438	0.959758	PPP1R12A
REACTOME_RHO_GTPASES_ACTIVATE_PAKS	21	0.920081	1	0.990866	0.879619	PPP1R12A
REACTOME_DISEASES_OF_DNA_REPAIR	45	0.516238	1	-0.480598	0.998811	RFC2,RFC3
REACTOME_DNA_STRAND_ELONGATION	31	0.871326	1	0.845094	0.979801	RFC2,RFC3
REACTOME_DUAL_INCISION_IN_GG_NER	38	0.864885	1	0.936763	0.918857	RFC2,RFC3
REACTOME_LAGGING_STRAND_SYNTHESIS	20	0.497207	1	-0.571855	0.99083	RFC2,RFC3
REACTOME_POLYMERASE_SWITCHING_ON_THE_C_STRAND_OF_THE_TELOMERE	23	0.749817	1	0.611757	1	RFC2,RFC3
REACTOME_RND3_GTPASE_CYCLE	35	0.800956	1	0.76804	1	RND3,TXNL1
REACTOME_STIMULI_SENSING_CHANNELS	72	0.792749	1	-0.700617	0.958272	SGK1
REACTOME_INTERACTION_BETWEEN_L1_AND_ANKYRINS	29	0.934851	1	0.722947	1	SPTAN1
REACTOME_NCAM_SIGNALING_FOR_NEURITE_OUT_GROWTH	61	0.665378	1	0.860107	0.970054	SPTAN1
REACTOME_SIGNALING_BY_ERBB4	55	0.924802	1	0.848324	0.987591	STMN1
REACTOME_SUMOYLATION_OF_TRANSCRIPTION_FACTORS	19	0.52674	1	0.802495	1	TP53,TP53BP1
REACTOME_RAB_GEFS_EXCHANGE_GTP_FOR_GDP_ON_RABS	69	0.780123	1	-0.758556	0.929435	TRAPPC12
REACTOME_RAB_REGULATION_OF_TRAFFICKING	91	0.837711	1	-0.787196	0.904989	TRAPPC12,TSC1
REACTOME_ENERGY_DEPENDENT_REGULATION_OF_MTOR_BY_LKB1_AMPK	23	0.847234	1	0.846669	0.981215	TSC1
REACTOME_SULFUR_AMINO_ACID_METABOLISM	25	0.86084	1	1.01123	0.872743	TST
REACTOME_INSULIN_PROCESSING	20	0.717645	1	0.576935	1	VAMP2
REACTOME_REGULATION_OF_INSULIN_SECRETION	70	0.842822	1	0.594299	1	VAMP2
REACTOME_ADHERENS_JUNCTIONS_INTERACTIONS	45	0.695407	1	0.815351	1	ZEB2
REACTOME_A_TETRASACCHARIDE_LINKER_SEQUENCE_IS_REQUIRED_FOR_GAG_SYNTHESIS	22	0.733513	1	0.719504	1
REACTOME_ADP_SIGNALLING_THROUGH_P2Y_PURINOCEPTOR_1	21	0.858491	1	0.677377	1
REACTOME_ADRENALINE_NORADRENALINE_INHIBITS_INSULIN_SECRETION	23	0.916874	1	0.82985	1
REACTOME_AMINE_LIGAND_BINDING_RECEPTORS	37	0.610673	1	0.740956	1
REACTOME_BIOSYNTHESIS_OF_SPECIALIZED_PRORESOLVING_MEDIATORS_SPMS	17	0.785246	1	0.886723	0.95453
REACTOME_CA_DEPENDENT_EVENTS	33	0.861309	1	0.878867	0.964448
REACTOME_CHONDROITIN_SULFATE_DERMATAN_SULFATE_METABOLISM	41	0.950314	1	0.936737	0.907446
REACTOME_CLASS_B_2_SECRETIN_FAMILY_RECEPTORS	79	0.807324	1	-0.80319	0.891554
REACTOME_CLASS_C_3_METABOTROPIC_GLUTAMATE_PHEROMONE_RECEPTORS	20	0.508292	1	0.874897	0.969237
REACTOME_COSTIMULATION_BY_THE_CD28_FAMILY	62	0.867269	1	0.953705	0.933757
REACTOME_DAG_AND_IP3_SIGNALING	37	0.919986	1	0.917563	0.923585
REACTOME_DEFECTIVE_B4GALT7_CAUSES_EDS_PROGEROID_TYPE	18	0.804215	1	0.698634	1
REACTOME_DEFECTS_OF_CONTACT_ACTIVATION_SYSTEM_CAS_AND_KALLIKREIN_KININ_SYSTEM_KKS	15	0.828083	1	-0.904999	0.774122
REACTOME_DIGESTION	17	-0.386058	1	0.721885	1
REACTOME_DISEASES_ASSOCIATED_WITH_O_GLYCOSYLATION_OF_PROTEINS	46	0.880679	1	0.954438	0.944268
REACTOME_EPH_EPHRIN_MEDIATED_REPULSION_OF_CELLS	46	0.688184	1	0.797659	1
REACTOME_EPHRIN_SIGNALING	19	-0.43163	1	0.392584	0.999644
REACTOME_FORMATION_OF_THE_CORNIFIED_ENVELOPE	77	0.709309	1	0.625954	1
REACTOME_FORMATION_OF_WDR5_CONTAINING_HISTONE_MODIFYING_COMPLEXES	35	0.934211	1	0.783395	1
REACTOME_FOXO_MEDIATED_TRANSCRIPTION_OF_OXIDATIVE_STRESS_METABOLIC_AND_NEURONAL_GENES	24	0.52944	1	0.791297	1
REACTOME_G_PROTEIN_ACTIVATION	20	0.907465	1	0.749986	1
REACTOME_G_PROTEIN_BETA_GAMMA_SIGNALLING	27	0.786912	1	-0.860407	0.82789
REACTOME_G_PROTEIN_MEDIATED_EVENTS	50	0.885748	1	0.88608	0.950939
REACTOME_GPVI_MEDIATED_ACTIVATION_CASCADE	34	0.816485	1	0.976308	0.90018
REACTOME_GRB2_SOS_PROVIDES_LINKAGE_TO_MAPK_SIGNALING_FOR_INTEGRINS	15	0.776926	1	-0.898964	0.782747
REACTOME_HDMS_DEMETHYLATE_HISTONES	35	0.873707	1	0.942954	0.917974
REACTOME_HEPARAN_SULFATE_HEPARIN_HS_GAG_METABOLISM	46	0.867555	1	0.919386	0.924083
REACTOME_HS_GAG_BIOSYNTHESIS	24	0.642037	1	-0.716309	0.952208
REACTOME_INCRETIN_SYNTHESIS_SECRETION_AND_INACTIVATION	20	0.751204	1	-0.664853	0.972497
REACTOME_KERATINIZATION	83	0.706764	1	0.636775	1
REACTOME_LAMININ_INTERACTIONS	30	0.832099	1	0.912331	0.927628
REACTOME_LDL_CLEARANCE	16	0.94079	1	0.929757	0.910783
REACTOME_MEIOSIS	87	0.686104	1	-0.734256	0.945934
REACTOME_MEIOTIC_SYNAPSIS	55	0.739841	1	-0.715044	0.952153
REACTOME_METABOLISM_OF_AMINE_DERIVED_HORMONES	16	-0.492963	1	-0.449058	0.998075
REACTOME_MISCELLANEOUS_TRANSPORT_AND_BINDING_EVENTS	20	0.814162	1	0.721808	1
REACTOME_MITF_M_DEPENDENT_GENE_EXPRESSION	86	0.825067	1	-0.749558	0.937523
REACTOME_N_GLYCAN_ANTENNAE_ELONGATION_IN_THE_MEDIAL_TRANS_GOLGI	24	0.728743	1	0.926	0.915956
REACTOME_NCAM1_INTERACTIONS	40	0.950203	1	1.39342	0.35611
REACTOME_NEGATIVE_REGULATION_OF_FGFR1_SIGNALING	31	0.795403	1	1.02548	0.874847
REACTOME_NETRIN_1_SIGNALING	36	0.72152	1	0.911623	0.924229
REACTOME_NOTCH1_INTRACELLULAR_DOMAIN_REGULATES_TRANSCRIPTION	44	0.83134	1	-0.93328	0.73382
REACTOME_O_GLYCOSYLATION_OF_TSR_DOMAIN_CONTAINING_PROTEINS	23	0.945435	1	1.03503	0.872239
REACTOME_O_LINKED_GLYCOSYLATION	67	0.886103	1	0.866368	0.964711
REACTOME_O_LINKED_GLYCOSYLATION_OF_MUCINS	38	0.49143	1	0.638531	1
REACTOME_OLFACTORY_SIGNALING_PATHWAY	48	0.829033	1	1.18628	0.660178
REACTOME_OPIOID_SIGNALLING	80	0.809019	1	-0.789655	0.904928
REACTOME_PARACETAMOL_ADME	18	0.66584	1	1.05163	0.838316
REACTOME_PHOSPHOLIPASE_C_MEDIATED_CASCADE_FGFR1	15	-0.424436	1	-0.558355	0.991277
REACTOME_PKA_ACTIVATION_IN_GLUCAGON_SIGNALLING	15	0.694112	1	0.700161	1
REACTOME_PLASMA_LIPOPROTEIN_ASSEMBLY_REMODELING_AND_CLEARANCE	66	0.837477	1	-1.00568	0.634189
REACTOME_PROCESSIVE_SYNTHESIS_ON_THE_LAGGING_STRAND	15	0.572853	1	0.530157	0.999447
REACTOME_PROLACTIN_RECEPTOR_SIGNALING	15	0.871181	1	1.02206	0.864901
REACTOME_PROSTACYCLIN_SIGNALLING_THROUGH_PROSTACYCLIN_RECEPTOR	15	0.647385	1	0.609249	1
REACTOME_RECEPTOR_TYPE_TYROSINE_PROTEIN_PHOSPHATASES	16	0.871547	1	0.951846	0.933337
REACTOME_RECYCLING_OF_BILE_ACIDS_AND_SALTS	16	0.938048	1	0.943168	0.92333
REACTOME_REGULATION_OF_BETA_CELL_DEVELOPMENT	35	0.743772	1	0.82202	1
REACTOME_REGULATION_OF_ENDOGENOUS_RETROELEMENTS	90	0.600725	1	-0.788209	0.904562
REACTOME_REGULATION_OF_HOMOTYPIC_CELL_CELL_ADHESION	22	0.700204	1	0.682227	1
REACTOME_REGULATION_OF_NF_KAPPA_B_SIGNALING	16	0.742938	1	-0.690029	0.965051
REACTOME_REPRODUCTION	108	0.740949	1	-0.609505	0.984028
REACTOME_ROLE_OF_PHOSPHOLIPIDS_IN_PHAGOCYTOSIS	24	0.855513	1	0.984379	0.887377
REACTOME_RUNX2_REGULATES_BONE_DEVELOPMENT	27	0.890543	1	-0.947937	0.709807
REACTOME_SARS_COV_1_MODULATES_HOST_TRANSLATION_MACHINERY	30	0.773036	1	1.06185	0.819499
REACTOME_SIGNAL_AMPLIFICATION	28	0.672247	1	-0.589292	0.987116
REACTOME_SIGNALING_BY_BMP	29	0.942131	1	-0.802829	0.890828
REACTOME_SIGNALING_BY_NOTCH2	26	0.592583	1	-0.671387	0.971858
REACTOME_SYNAPTIC_ADHESION_LIKE_MOLECULES	19	0.572821	1	0.894579	0.944212
REACTOME_SYNTHESIS_OF_BILE_ACIDS_AND_BILE_SALTS_VIA_7ALPHA_HYDROXYCHOLESTEROL	20	0.694565	1	-0.736484	0.946031
REACTOME_TERMINATION_OF_O_GLYCAN_BIOSYNTHESIS	15	-0.381717	1	0.415749	1
REACTOME_THE_ROLE_OF_NEF_IN_HIV_1_REPLICATION_AND_DISEASE_PATHOGENESIS	23	0.886448	1	1.29509	0.477162
REACTOME_THROMBIN_SIGNALLING_THROUGH_PROTEINASE_ACTIVATED_RECEPTORS_PARS	28	0.827497	1	0.601868	1
REACTOME_THROMBOXANE_SIGNALLING_THROUGH_TP_RECEPTOR	20	0.792526	1	-0.527739	0.995382
REACTOME_TRANSPORT_OF_BILE_SALTS_AND_ORGANIC_ACIDS_METAL_IONS_AND_AMINE_COMPOUNDS	58	0.794371	1	0.731755	1
REACTOME_TRP_CHANNELS	21	0.531399	1	0.581086	1
